# Supplementary material for: N-[2-(4-Bromo­benzo­yl)eth­yl]isopropyl­aminium chloride
Source: Acta Crystallogr Sect E Struct Rep Online. 2011 Dec 10;68(Pt 1):o71. doi: 10.1107/S1600536811052640 (PMC3254426; doi:10.1107/S1600536811052640)
Supplement: Supplementary file 1 [file e-68-00o71-sup1.cif]

##############################################################################
#                                                                            #
# This CIF contains the data in a paper accepted for publication in          #
# Acta Crystallographica Section E. It conforms to the requirements of       #
# Notes for Authors for Acta Crystallographica Section E, and has been       #
# peer reviewed under the auspices of the IUCr Commission on Journals.       #
#                                                                            #
# Full details of the Crystallographic Information File format               #
# are given in the paper "The Crystallographic Information File (CIF):       #
# a New Standard Archive File for Crystallography" by S. R. Hall, F. H.      #
# Allen and I. D. Brown [Acta Cryst. (1991), A47, 655-685].                  #
#                                                                            #
# The current version of the core CIF dictionary is obtainable from          #
# ftp://ftp.iucr.org/pub/cif_core.dic.                                       #
#                                                                            #
# Software is freely available for graphical display of the structure(s)     #
# in this CIF. For information consult the CIF software page                 #
# http://www.iucr.org/resources/cif/software.                                #
#                                                                            #
# This file may be used for bona fide research purposes within the           #
# scientific community so long as proper attribution is given to the journal # 
# article from which it was obtained.                                        #
#                                                                            #
##############################################################################
data_global
_audit_creation_method     'PLATON <TABLE ACC> option'
_journal_date_recd_electronic     2011-11-17
_journal_date_accepted     2011-12-06
_journal_name_full     'Acta Crystallographica, Section E'
_journal_year     2012
_journal_volume     68
_journal_issue      1
_journal_page_first     o71
_journal_page_last     o71
_journal_paper_category     QO
_journal_paper_doi     10.1107/S1600536811052640
_journal_coeditor_code     BH2400
_publ_contact_author_name     'Dr. Abdullah Ayd\?in'
_publ_contact_author_address
;
   Department of Science Education,
   Faculty of Education,
   Kastamonu University,
   37200 Kastamonu,
   Turkey
;
_publ_contact_author_email     aaydin@kastamonu.edu.tr
_publ_contact_author_fax     +90-366-2123353
_publ_contact_author_phone     +90-366-2142312
_publ_section_title
;
<i>N</i>-[2-(4-Bromobenzoyl)ethyl]isopropylaminium chloride
;
loop_
    _publ_author_name
    _publ_author_address
    "Ayd\?in, Abdullah"
;
Department of Science Education
Faculty of Education
Kastamonu University
37200 Kastamonu
Turkey
;
    "Akkurt, Mehmet"
;
Department of Physics
Faculty of Sciences
Erciyes University
38039 Kayseri
Turkey
;
    "Gul, Halise Inci"
;
Department of Pharmaceutical Chemistry
Faculty of Pharmacy
Atat\"urk University
25240 Erzurum
Turkey
;
    "Mete, Ebru"
;
Department of Chemistry
Faculty of Sciences
Atat\"urk University
25240 Erzurum
Turkey
;
    "Sahin, Ertan"
;
Department of Chemistry
Faculty of Sciences
Atat\"urk University
25240 Erzurum
Turkey
;
_publ_section_synopsis     .
data_I
_chemical_name_systematic
;
<i>N</i>-[2-(4-Bromobenzoyl)ethyl]isopropylaminium chloride
;
_chemical_name_common     ?
_chemical_formula_moiety     'C12 H17 Br N O +, Cl -'
_chemical_formula_sum     'C12 H17 Br Cl N O'
_chemical_formula_structural     ?
_chemical_formula_iupac     'C12 H17 Br N O +, Cl -'
_chemical_formula_weight     306.62
_chemical_melting_point     447
_symmetry_cell_setting     tetragonal
_symmetry_space_group_name_H-M     'P 42/n'
_symmetry_space_group_name_Hall     '-P 4bc'
loop_
    _symmetry_equiv_pos_site_id
    _symmetry_equiv_pos_as_xyz
    1 x,y,z
    2 -y,1/2+x,1/2+z
    3 1/2-x,1/2-y,z
    4 1/2+y,-x,1/2+z
    5 -x,-y,-z
    6 y,1/2-x,1/2-z
    7 1/2+x,1/2+y,-z
    8 1/2-y,x,1/2-z
_cell_length_a     19.7122(4)
_cell_length_b     19.7122(4)
_cell_length_c     7.1738(2)
_cell_angle_alpha     90
_cell_angle_beta     90
_cell_angle_gamma     90
_cell_volume     2787.53(11)
_cell_formula_units_Z     8
_cell_measurement_reflns_used     3888
_cell_measurement_theta_min     2.9224
_cell_measurement_theta_max     26.3536
_cell_measurement_temperature     294(2)
_cell_special_details     ?
_exptl_crystal_description     block
_exptl_crystal_colour     white
_exptl_crystal_size_max     0.15
_exptl_crystal_size_mid     0.13
_exptl_crystal_size_min     0.11
_exptl_crystal_size_rad     ?
_exptl_crystal_density_diffrn     1.461
_exptl_crystal_density_meas     ?
_exptl_crystal_density_method     'Not measured'
_exptl_crystal_F_000     1248
_exptl_absorpt_coefficient_mu     3.122
_exptl_absorpt_correction_type     multi-scan
_exptl_absorpt_process_details     '(Blessing, 1995)'
_exptl_absorpt_correction_T_min     0.632
_exptl_absorpt_correction_T_max     0.709
_exptl_special_details     ?
_diffrn_ambient_temperature     294(2)
_diffrn_radiation_type     'Mo K\a'
_diffrn_radiation_wavelength     0.71073
_diffrn_radiation_source     'Sealed Tube'
_diffrn_radiation_monochromator     'Graphite Monochromator'
_diffrn_measurement_device     'Rigaku R-AXIS RAPID-S'
_diffrn_measurement_method     'dtprofit.ref'
_diffrn_detector_area_resol_mean     10.0000
_diffrn_reflns_number     50060
_diffrn_reflns_av_R_equivalents     0.1509
_diffrn_reflns_av_sigmaI/netI     0.0566
_diffrn_reflns_theta_min     2.92
_diffrn_reflns_theta_max     26.38
_diffrn_reflns_theta_full     26.38
_diffrn_measured_fraction_theta_max     0.998
_diffrn_measured_fraction_theta_full     0.998
_diffrn_reflns_limit_h_min     -24
_diffrn_reflns_limit_h_max     24
_diffrn_reflns_limit_k_min     -24
_diffrn_reflns_limit_k_max     24
_diffrn_reflns_limit_l_min     -8
_diffrn_reflns_limit_l_max     8
_diffrn_reflns_reduction_process     ?
_refine_special_details     ?
_reflns_number_total     2836
_reflns_number_gt     1617
_reflns_threshold_expression     I>2\s(I)
_refine_ls_structure_factor_coef     Fsqd
_refine_ls_matrix_type     full
_refine_ls_R_factor_all     0.1359
_refine_ls_R_factor_gt     0.0761
_refine_ls_wR_factor_gt     0.1539
_refine_ls_wR_factor_ref     0.1805
_refine_ls_goodness_of_fit_ref     1.068
_refine_ls_restrained_S_all     1.068
_refine_ls_number_reflns     2836
_refine_ls_number_parameters     153
_refine_ls_number_restraints     2
_refine_ls_number_constraints     0
_refine_ls_hydrogen_treatment     mixed
_refine_ls_weighting_scheme     calc
_refine_ls_weighting_details
         'calc w=1/[\s^2^(Fo^2^)+(0.0581P)^2^+4.3122P] where P=(Fo^2^+2Fc^2^)/3'
_atom_sites_solution_hydrogens     geom
_atom_sites_solution_primary     direct
_atom_sites_solution_secondary     difmap
_refine_ls_shift/su_max     0.000
_refine_ls_shift/su_mean     0.000
_refine_diff_density_max     0.671
_refine_diff_density_min     -0.806
_refine_ls_extinction_method     none
_refine_ls_abs_structure_details     ?
_refine_ls_abs_structure_Flack     .
loop_
    _atom_type_symbol
    _atom_type_description
    _atom_type_scat_dispersion_real
    _atom_type_scat_dispersion_imag
    _atom_type_scat_source
    C C 0.0033 0.0016 ' International Tables Vol C Tables 4.2.6.8 and 6.1.1.4'
    H H 0.0000 0.0000 ' International Tables Vol C Tables 4.2.6.8 and 6.1.1.4'
    Br Br -0.2901 2.4595
                        ' International Tables Vol C Tables 4.2.6.8 and 6.1.1.4'
    Cl Cl 0.1484 0.1585 ' International Tables Vol C Tables 4.2.6.8 and 6.1.1.4'
    N N 0.0061 0.0033 ' International Tables Vol C Tables 4.2.6.8 and 6.1.1.4'
    O O 0.0106 0.0060 ' International Tables Vol C Tables 4.2.6.8 and 6.1.1.4'
_computing_data_collection     'CrystalClear (Rigaku/MSC, 2005)'
_computing_cell_refinement     'CrystalClear (Rigaku/MSC, 2005)'
_computing_data_reduction     'CrystalClear (Rigaku/MSC, 2005)'
_computing_structure_solution     'SIR97 (Altomare <i>et al.</i>, 1999)'
_computing_structure_refinement     'SHELXL97 (Sheldrick, 2008)'
_computing_molecular_graphics
                  'ORTEP-3 for Windows (Farrugia, 1997) and PLATON (Spek, 2009)'
_computing_publication_material     'WinGX (Farrugia, 1999)'
loop_
    _atom_site_type_symbol
    _atom_site_label
    _atom_site_fract_x
    _atom_site_fract_y
    _atom_site_fract_z
    _atom_site_U_iso_or_equiv
    _atom_site_thermal_displace_type
    _atom_site_calc_flag
    _atom_site_refinement_flags
    _atom_site_occupancy
    _atom_site_disorder_assembly
    _atom_site_disorder_group
    Br Br1 0.66757(4) 0.19433(5) -0.04514(15) 0.1156(4) Uani d . 1.000 . .
    O O1 0.5235(2) 0.0463(2) 0.7192(7) 0.0850(17) Uani d . 1.000 . .
    N N1 0.6128(2) -0.1377(2) 0.8767(7) 0.0540(17) Uani d D 1.000 . .
    C C1 0.6340(3) 0.0359(3) 0.3195(9) 0.065(2) Uani d . 1.000 . .
    C C2 0.6561(3) 0.0740(3) 0.1698(10) 0.073(3) Uani d . 1.000 . .
    C C3 0.6384(3) 0.1411(3) 0.1604(10) 0.069(2) Uani d . 1.000 . .
    C C4 0.5995(3) 0.1707(3) 0.2962(10) 0.074(3) Uani d . 1.000 . .
    C C5 0.5762(3) 0.1323(3) 0.4438(9) 0.067(2) Uani d . 1.000 . .
    C C6 0.5940(3) 0.0644(3) 0.4585(8) 0.057(2) Uani d . 1.000 . .
    C C7 0.5686(3) 0.0245(3) 0.6205(9) 0.061(2) Uani d . 1.000 . .
    C C8 0.5994(3) -0.0435(3) 0.6592(8) 0.063(2) Uani d . 1.000 . .
    C C9 0.5742(3) -0.0744(3) 0.8392(9) 0.061(2) Uani d . 1.000 . .
    C C10 0.5984(3) -0.1725(3) 1.0610(8) 0.0583(19) Uani d . 1.000 . .
    C C11 0.6462(3) -0.2324(3) 1.0768(9) 0.070(2) Uani d . 1.000 . .
    C C12 0.5251(3) -0.1928(3) 1.0763(8) 0.069(2) Uani d . 1.000 . .
    Cl Cl1 0.75617(8) -0.07602(8) 0.9322(2) 0.0682(6) Uani d . 1.000 . .
    H H1 0.64610 -0.00960 0.32750 0.0780 Uiso c R 1.000 . .
    H HN1 0.604(4) -0.168(3) 0.794(9) 0.1390 Uiso d D 1.000 . .
    H HN2 0.6548(13) -0.126(4) 0.877(12) 0.1390 Uiso d D 1.000 . .
    H H2 0.68250 0.05440 0.07690 0.0870 Uiso c R 1.000 . .
    H H4 0.58890 0.21660 0.28900 0.0890 Uiso c R 1.000 . .
    H H5 0.54840 0.15200 0.53360 0.0800 Uiso c R 1.000 . .
    H H8A 0.64830 -0.03880 0.66520 0.0760 Uiso c R 1.000 . .
    H H8B 0.58880 -0.07390 0.55690 0.0760 Uiso c R 1.000 . .
    H H9A 0.58050 -0.04270 0.94100 0.0730 Uiso c R 1.000 . .
    H H9B 0.52610 -0.08460 0.82920 0.0730 Uiso c R 1.000 . .
    H H10 0.60870 -0.14060 1.16200 0.0700 Uiso c R 1.000 . .
    H H11A 0.63550 -0.26500 0.98190 0.1050 Uiso c R 1.000 . .
    H H11B 0.64120 -0.25290 1.19730 0.1050 Uiso c R 1.000 . .
    H H11C 0.69210 -0.21710 1.06120 0.1050 Uiso c R 1.000 . .
    H H12A 0.51320 -0.22120 0.97260 0.1030 Uiso c R 1.000 . .
    H H12B 0.49710 -0.15300 1.07580 0.1030 Uiso c R 1.000 . .
    H H12C 0.51820 -0.21730 1.19040 0.1030 Uiso c R 1.000 . .
loop_
    _atom_site_aniso_label
    _atom_site_aniso_U_11
    _atom_site_aniso_U_22
    _atom_site_aniso_U_33
    _atom_site_aniso_U_12
    _atom_site_aniso_U_13
    _atom_site_aniso_U_23
    Br1 0.0916(6) 0.1139(7) 0.1414(9) 0.0018(4) 0.0247(5) 0.0597(6)
    O1 0.091(3) 0.074(3) 0.090(3) 0.020(2) 0.021(3) 0.008(3)
    N1 0.055(3) 0.049(3) 0.058(3) 0.002(2) -0.001(2) 0.007(2)
    C1 0.061(4) 0.055(4) 0.080(4) 0.009(3) -0.003(3) 0.007(3)
    C2 0.067(4) 0.067(4) 0.084(5) 0.003(3) 0.006(3) 0.011(4)
    C3 0.049(3) 0.070(4) 0.087(5) -0.006(3) -0.004(3) 0.023(4)
    C4 0.075(4) 0.056(4) 0.090(5) 0.002(3) -0.008(4) 0.013(4)
    C5 0.072(4) 0.051(3) 0.077(4) 0.005(3) -0.003(3) 0.000(3)
    C6 0.062(4) 0.050(3) 0.060(4) -0.002(3) -0.010(3) 0.004(3)
    C7 0.056(4) 0.060(4) 0.068(4) 0.000(3) -0.004(3) -0.001(3)
    C8 0.064(4) 0.061(4) 0.065(4) 0.006(3) 0.001(3) 0.009(3)
    C9 0.060(4) 0.053(3) 0.070(4) 0.003(3) -0.003(3) 0.005(3)
    C10 0.068(4) 0.056(3) 0.051(3) -0.003(3) -0.004(3) 0.005(3)
    C11 0.070(4) 0.072(4) 0.067(4) 0.009(3) -0.008(3) 0.013(3)
    C12 0.067(4) 0.075(4) 0.064(4) -0.004(3) 0.008(3) 0.006(3)
    Cl1 0.0608(9) 0.0857(11) 0.0580(9) -0.0135(7) 0.0045(7) -0.0045(8)
_geom_special_details     ?
loop_
    _geom_bond_atom_site_label_1
    _geom_bond_atom_site_label_2
    _geom_bond_site_symmetry_1
    _geom_bond_site_symmetry_2
    _geom_bond_distance
    _geom_bond_publ_flag
    Br1 C3 . . 1.899(7) no
    O1 C7 . . 1.215(7) no
    N1 C9 . . 1.486(7) no
    N1 C10 . . 1.516(8) no
    N1 HN2 . . 0.86(4) no
    N1 HN1 . . 0.86(6) no
    C1 C2 . . 1.381(9) no
    C1 C6 . . 1.390(9) no
    C2 C3 . . 1.370(8) no
    C3 C4 . . 1.370(9) no
    C4 C5 . . 1.380(9) no
    C5 C6 . . 1.388(8) no
    C6 C7 . . 1.490(9) no
    C7 C8 . . 1.498(8) no
    C8 C9 . . 1.512(9) no
    C10 C12 . . 1.503(8) no
    C10 C11 . . 1.515(8) no
    C1 H1 . . 0.9300 no
    C2 H2 . . 0.9300 no
    C4 H4 . . 0.9300 no
    C5 H5 . . 0.9300 no
    C8 H8A . . 0.9700 no
    C8 H8B . . 0.9700 no
    C9 H9A . . 0.9700 no
    C9 H9B . . 0.9700 no
    C10 H10 . . 0.9800 no
    C11 H11A . . 0.9600 no
    C11 H11B . . 0.9600 no
    C11 H11C . . 0.9600 no
    C12 H12A . . 0.9600 no
    C12 H12B . . 0.9600 no
    C12 H12C . . 0.9600 no
loop_
    _geom_angle_atom_site_label_1
    _geom_angle_atom_site_label_2
    _geom_angle_atom_site_label_3
    _geom_angle_site_symmetry_1
    _geom_angle_site_symmetry_2
    _geom_angle_site_symmetry_3
    _geom_angle
    _geom_angle_publ_flag
    C9 N1 C10 . . . 116.2(4) no
    HN2 N1 HN1 . . . 113(8) no
    C9 N1 HN1 . . . 111(5) no
    C10 N1 HN2 . . . 107(6) no
    C9 N1 HN2 . . . 106(5) no
    C10 N1 HN1 . . . 105(4) no
    C2 C1 C6 . . . 121.1(6) no
    C1 C2 C3 . . . 118.9(6) no
    Br1 C3 C2 . . . 119.7(5) no
    Br1 C3 C4 . . . 119.1(5) no
    C2 C3 C4 . . . 121.3(6) no
    C3 C4 C5 . . . 119.9(6) no
    C4 C5 C6 . . . 120.2(6) no
    C5 C6 C7 . . . 118.9(5) no
    C1 C6 C7 . . . 122.5(5) no
    C1 C6 C5 . . . 118.6(5) no
    O1 C7 C6 . . . 120.9(5) no
    C6 C7 C8 . . . 118.7(5) no
    O1 C7 C8 . . . 120.3(6) no
    C7 C8 C9 . . . 112.7(5) no
    N1 C9 C8 . . . 109.0(5) no
    N1 C10 C12 . . . 111.4(5) no
    C11 C10 C12 . . . 112.6(5) no
    N1 C10 C11 . . . 107.5(5) no
    C2 C1 H1 . . . 119.00 no
    C6 C1 H1 . . . 119.00 no
    C1 C2 H2 . . . 121.00 no
    C3 C2 H2 . . . 121.00 no
    C3 C4 H4 . . . 120.00 no
    C5 C4 H4 . . . 120.00 no
    C4 C5 H5 . . . 120.00 no
    C6 C5 H5 . . . 120.00 no
    C7 C8 H8A . . . 109.00 no
    C7 C8 H8B . . . 109.00 no
    C9 C8 H8A . . . 109.00 no
    C9 C8 H8B . . . 109.00 no
    H8A C8 H8B . . . 108.00 no
    N1 C9 H9A . . . 110.00 no
    N1 C9 H9B . . . 110.00 no
    C8 C9 H9A . . . 110.00 no
    C8 C9 H9B . . . 110.00 no
    H9A C9 H9B . . . 108.00 no
    N1 C10 H10 . . . 108.00 no
    C11 C10 H10 . . . 108.00 no
    C12 C10 H10 . . . 108.00 no
    C10 C11 H11A . . . 109.00 no
    C10 C11 H11B . . . 109.00 no
    C10 C11 H11C . . . 109.00 no
    H11A C11 H11B . . . 110.00 no
    H11A C11 H11C . . . 110.00 no
    H11B C11 H11C . . . 110.00 no
    C10 C12 H12A . . . 109.00 no
    C10 C12 H12B . . . 110.00 no
    C10 C12 H12C . . . 109.00 no
    H12A C12 H12B . . . 109.00 no
    H12A C12 H12C . . . 109.00 no
    H12B C12 H12C . . . 109.00 no
loop_
    _geom_torsion_atom_site_label_1
    _geom_torsion_atom_site_label_2
    _geom_torsion_atom_site_label_3
    _geom_torsion_atom_site_label_4
    _geom_torsion_site_symmetry_1
    _geom_torsion_site_symmetry_2
    _geom_torsion_site_symmetry_3
    _geom_torsion_site_symmetry_4
    _geom_torsion
    _geom_torsion_publ_flag
    C9 N1 C10 C11 . . . . -176.0(5) no
    C9 N1 C10 C12 . . . . 60.1(6) no
    C10 N1 C9 C8 . . . . 174.9(4) no
    C6 C1 C2 C3 . . . . 0.5(9) no
    C2 C1 C6 C5 . . . . 0.3(9) no
    C2 C1 C6 C7 . . . . 179.2(6) no
    C1 C2 C3 C4 . . . . 0.1(10) no
    C1 C2 C3 Br1 . . . . -179.5(5) no
    C2 C3 C4 C5 . . . . -1.4(10) no
    Br1 C3 C4 C5 . . . . 178.1(5) no
    C3 C4 C5 C6 . . . . 2.3(9) no
    C4 C5 C6 C1 . . . . -1.7(9) no
    C4 C5 C6 C7 . . . . 179.4(6) no
    C5 C6 C7 C8 . . . . -166.9(5) no
    C1 C6 C7 O1 . . . . -165.4(6) no
    C1 C6 C7 C8 . . . . 14.2(9) no
    C5 C6 C7 O1 . . . . 13.5(9) no
    O1 C7 C8 C9 . . . . -6.8(8) no
    C6 C7 C8 C9 . . . . 173.6(5) no
    C7 C8 C9 N1 . . . . -173.8(5) no
loop_
    _geom_hbond_atom_site_label_D
    _geom_hbond_atom_site_label_H
    _geom_hbond_atom_site_label_A
    _geom_hbond_site_symmetry_A
    _geom_hbond_distance_DH
    _geom_hbond_distance_HA
    _geom_hbond_distance_DA
    _geom_hbond_angle_DHA
    _geom_hbond_publ_flag
    N1 HN2 Cl1 . 0.86(4) 2.26(4) 3.102(4) 166(5) yes
    N1 HN1 Cl1 8_546 0.86(6) 2.27(6) 3.133(5) 177(9) yes
    C12 H12B O1 5_657 0.96 2.60 3.378(7) 139 yes
    C9 H9B Cg1 5_656 0.97 3.00 3.943(6) 164 yes
