# Supplementary material for: N-[2-(4-Bromo­benzo­yl)eth­yl]isopropyl­aminium chloride
Source: Acta Crystallogr Sect E Struct Rep Online. 2011 Dec 10;68(Pt 1):o71. doi: 10.1107/S1600536811052640 (PMC3254426; doi:10.1107/S1600536811052640)
Supplement: Supplementary file 2 [file e-68-00o71-Isup2.hkl]

# 
# h,k,l, Fc-squared, Fo-squared, sigma(Fo-squared) and status flag 
# 
data_I
_shelx_title ' Erz.yeni.inci.cif in P 42/N (Tetragonal)' 
_shelx_refln_list_code          4 
_shelx_F_calc_maximum      299.88 
_exptl_crystal_F_000      1248.00 
_reflns_d_resolution_high  0.7998 
 
loop_ 
 _symmetry_equiv_pos_as_xyz 
 'x, y, z' 
 '-x+1/2, -y+1/2, z' 
 '-y, x+1/2, z+1/2' 
 'y+1/2, -x, z+1/2' 
 '-x, -y, -z' 
 'x-1/2, y-1/2, -z' 
 'y, -x-1/2, -z-1/2' 
 '-y-1/2, x, -z-1/2' 
 
_cell_length_a    19.7072 
_cell_length_b    19.7172 
_cell_length_c     7.1738 
_cell_angle_alpha  90.000 
_cell_angle_beta   90.000 
_cell_angle_gamma  90.000 
 
_shelx_F_squared_multiplier     1.000 
 
loop_ 
 _refln_index_h 
 _refln_index_k 
 _refln_index_l 
 _refln_F_squared_calc 
 _refln_F_squared_meas 
 _refln_F_squared_sigma 
 _refln_observed_status 
   2   2   0     5720.55     5431.22     68.13 o 
  -1   3   0     5210.16     5123.71     65.02 o 
   1   3   0      920.33     1057.38     37.61 o 
   3   3   0    24683.13    23689.71    508.25 o 
  -2   4   0    10337.54     9641.18    119.92 o 
   0   4   0    22420.48    19586.29    421.71 o 
   2   4   0     1585.68     1506.32     42.21 o 
   4   4   0       41.84       38.83      8.69 o 
  -3   5   0     3825.80     3645.63    100.38 o 
  -1   5   0      105.56      101.77     14.60 o 
   1   5   0    89929.02    71740.27   2171.91 o 
   3   5   0     6045.87     5722.06     72.37 o 
   5   5   0      417.16      374.37     27.45 o 
  -4   6   0     8173.10     7488.46     95.00 o 
  -2   6   0      585.92      602.57     34.61 o 
   0   6   0     1306.34     1091.39     33.61 o 
   2   6   0    21273.60    19889.46    436.83 o 
   4   6   0     4764.37     4676.71     90.80 o 
   6   6   0     9814.41     9621.29    119.83 o 
  -5   7   0    11438.56    10986.19    159.43 o 
  -3   7   0    12869.31    11831.26    153.88 o 
  -1   7   0    13736.75    13347.25    171.35 o 
   1   7   0    59189.16    54690.36   1339.62 o 
   3   7   0     1183.77     1109.52     32.39 o 
   5   7   0     2378.59     2371.38     71.51 o 
   7   7   0     7651.42     8245.60    136.66 o 
  -6   8   0     8681.96     7842.90    138.31 o 
  -4   8   0     2193.56     2191.22     71.03 o 
  -2   8   0      226.92      201.34     18.76 o 
   0   8   0    12417.83    12713.33    167.18 o 
   2   8   0    17001.69    15885.54    209.53 o 
   4   8   0     9031.99     8985.79    132.16 o 
   6   8   0      423.42      411.85     36.16 o 
   8   8   0      405.67      463.07     38.77 o 
  -7   9   0     5594.97     5734.26    108.16 o 
  -5   9   0    26080.06    26631.70    427.51 o 
  -3   9   0     1420.51     1220.88     48.50 o 
  -1   9   0     6239.37     7108.59    121.45 o 
   1   9   0     1321.02     1268.93     52.01 o 
   3   9   0     1102.62     1171.49     45.03 o 
   5   9   0     1091.25     1066.37     49.64 o 
   7   9   0      499.12      451.87     38.38 o 
   9   9   0     2094.33     2342.80     91.23 o 
  -8  10   0     1145.05     1344.61     67.20 o 
  -6  10   0    13265.04    13894.50    265.01 o 
  -4  10   0     1256.46      930.55     54.03 o 
  -2  10   0      593.84      621.83     42.24 o 
   0  10   0     2171.68     2031.13     71.45 o 
   2  10   0     2641.87     3166.29     96.53 o 
   4  10   0     1490.77     1625.10     69.22 o 
   6  10   0     1564.72     1750.54     69.33 o 
   8  10   0       15.15       17.15     26.65 o 
  10  10   0     1446.96     1387.07     86.36 o 
  -9  11   0       46.00       53.51     24.18 o 
  -7  11   0       37.32       68.89     18.87 o 
  -5  11   0     2090.05     2099.44     67.07 o 
  -3  11   0     1765.54     1890.78     71.08 o 
  -1  11   0     1734.63     2067.38     74.67 o 
   1  11   0     2540.24     3093.21    106.31 o 
   3  11   0      173.01       73.79     22.08 o 
   5  11   0     1401.80     1328.13     59.98 o 
   7  11   0     3237.65     3141.27     80.53 o 
   9  11   0      670.13      541.85     42.62 o 
  11  11   0     4650.69     4781.69    207.17 o 
 -10  12   0        1.41       14.36     30.27 o 
  -8  12   0      271.52      227.38     31.54 o 
  -6  12   0     3248.38     3248.88     83.76 o 
  -4  12   0       23.29       15.91     22.03 o 
  -2  12   0      607.07      660.31     49.95 o 
   0  12   0     4324.44     4248.47    162.53 o 
   2  12   0     7765.40     7414.72    161.49 o 
   4  12   0     1971.90     1944.68     81.52 o 
   6  12   0      790.39      767.80     53.12 o 
   8  12   0     3612.46     3780.90    134.88 o 
  10  12   0     1371.02     1308.98    100.67 o 
  12  12   0      140.55      151.34     39.29 o 
 -11  13   0      127.88       90.22     26.59 o 
  -9  13   0      173.84      116.39     33.45 o 
  -7  13   0        1.98       21.55     31.68 o 
  -5  13   0     1995.48     1996.53     89.31 o 
  -3  13   0      177.08      215.92     40.01 o 
  -1  13   0      165.32      209.11     32.37 o 
   1  13   0     1671.28     1611.04     89.43 o 
   3  13   0     4430.13     4344.45    119.98 o 
   5  13   0     1695.05     1791.95     89.83 o 
   7  13   0       14.49       39.52     28.32 o 
   9  13   0      733.70      835.94     60.43 o 
  11  13   0      414.48      485.69     73.99 o 
  13  13   0       12.84       10.74     40.81 o 
 -12  14   0       10.31       49.92     41.23 o 
 -10  14   0      155.89      186.15     34.74 o 
  -8  14   0      943.02      837.43     76.01 o 
  -6  14   0     1242.95     1327.98     76.38 o 
  -4  14   0     2127.36     2412.04    104.06 o 
  -2  14   0     3269.67     3505.26    156.40 o 
   0  14   0      340.95      238.75     38.01 o 
   2  14   0     2542.66     2813.24    135.32 o 
   4  14   0      254.85      214.64     35.77 o 
   6  14   0       32.39       43.07     25.37 o 
   8  14   0     2364.80     2624.03    110.65 o 
  10  14   0     2931.39     3166.53    207.83 o 
  12  14   0       67.11       81.60     53.77 o 
  14  14   0       11.58      -53.41     29.73 o 
 -13  15   0      737.00      671.70     59.28 o 
 -11  15   0      240.98      271.52     44.34 o 
  -9  15   0     1016.18     1024.79     54.56 o 
  -7  15   0      231.68      209.51     37.35 o 
  -5  15   0     1726.17     1893.05     81.70 o 
  -3  15   0      138.61      184.49     32.37 o 
  -1  15   0       31.05       82.06     49.09 o 
   1  15   0      810.08      684.86     61.65 o 
   3  15   0     7780.82     7581.05    518.03 o 
   5  15   0     1683.59     1734.87     82.64 o 
   7  15   0       66.60      113.48     29.09 o 
   9  15   0      429.27      506.40     60.11 o 
  11  15   0      339.41      451.96     53.96 o 
  13  15   0       35.88       14.25     29.63 o 
  15  15   0       55.06       93.80     42.49 o 
 -14  16   0       59.24       85.00     39.69 o 
 -12  16   0      174.66      310.61     44.02 o 
 -10  16   0     1294.66     1252.28    111.83 o 
  -8  16   0      210.30      162.47     31.53 o 
  -6  16   0      210.57      266.52     40.87 o 
  -4  16   0     1614.66     1551.07     81.75 o 
  -2  16   0     1422.72     1262.44    112.22 o 
   0  16   0       99.04       74.06     57.15 o 
   2  16   0      257.71      297.29     44.53 o 
   4  16   0      494.09      486.54     52.61 o 
   6  16   0      564.55      547.55     67.02 o 
   8  16   0      774.72      815.11     71.48 o 
  10  16   0      539.83      594.55     56.41 o 
  12  16   0      246.32      311.96     44.03 o 
  14  16   0       87.15       48.98     44.51 o 
  16  16   0       49.91       36.92     39.24 o 
 -15  17   0        6.35       34.02     44.70 o 
 -13  17   0      120.81       98.84     33.35 o 
 -11  17   0        4.09       37.92     33.91 o 
  -9  17   0      353.90      300.35     43.29 o 
  -7  17   0       11.30       78.80     35.27 o 
  -5  17   0     2170.04     2140.51    207.35 o 
  -3  17   0      523.86      548.21     63.82 o 
  -1  17   0        5.58       -6.21     26.28 o 
   1  17   0      447.80      496.02     74.85 o 
   3  17   0        1.90       13.50     32.28 o 
   5  17   0      142.60      150.21     30.84 o 
   7  17   0      740.30      680.93     66.37 o 
   9  17   0      325.39      288.13     46.11 o 
  11  17   0        3.18       11.15     43.07 o 
  13  17   0       74.60       61.60     31.57 o 
  15  17   0      143.94      145.75     42.55 o 
  17  17   0      213.98       90.26     73.17 o 
 -16  18   0       60.50       64.27     53.51 o 
 -14  18   0       25.85       42.55     37.94 o 
 -12  18   0      157.54       82.10     48.69 o 
 -10  18   0      144.25      164.59     46.91 o 
  -8  18   0      112.61      138.93     40.49 o 
  -6  18   0       20.60      -24.84     28.38 o 
  -4  18   0       15.51       17.57     34.20 o 
  -2  18   0      233.31      204.35     55.64 o 
   0  18   0      691.41      699.55    119.61 o 
   2  18   0       21.20       67.69     52.48 o 
   4  18   0       54.71       54.62     38.84 o 
   6  18   0      215.73      255.35     44.36 o 
   8  18   0       51.53       58.94     32.47 o 
  10  18   0     1050.72      959.39    141.27 o 
  12  18   0       49.08       64.38     47.27 o 
  14  18   0       25.81       26.42     44.16 o 
  16  18   0        2.25       66.58     41.24 o 
 -15  19   0       34.12       71.54     52.21 o 
 -13  19   0       12.32      -35.90     51.32 o 
 -11  19   0       16.61       39.62     44.30 o 
  -9  19   0       45.42      108.03     33.43 o 
  -7  19   0       43.13      106.68     53.73 o 
  -5  19   0      473.86      362.71     48.32 o 
  -3  19   0      229.29      331.58     50.82 o 
  -1  19   0      116.77      179.99     72.21 o 
   1  19   0      389.84      246.86     51.46 o 
   3  19   0      133.91       86.32     43.30 o 
   5  19   0       55.11       63.32     28.71 o 
   7  19   0       19.75       17.26     37.60 o 
   9  19   0      556.95      455.82     68.49 o 
  11  19   0      457.06      408.39     73.53 o 
  13  19   0       77.86       63.98     30.74 o 
  15  19   0       17.32       39.27     32.03 o 
 -14  20   0        1.56      -57.85     43.26 o 
 -12  20   0        0.02       63.42     47.78 o 
 -10  20   0        6.85        0.36     41.66 o 
  -8  20   0       75.97      114.86     42.33 o 
  -6  20   0       22.16       65.99     29.93 o 
  -4  20   0      263.04      293.64     50.67 o 
  -2  20   0      113.28       92.68     35.19 o 
   0  20   0       67.78      148.34     90.57 o 
   2  20   0       14.05       26.54     41.75 o 
   4  20   0      467.15      481.42     70.93 o 
   6  20   0      383.10      387.24     55.12 o 
   8  20   0        0.11       70.87     29.85 o 
  10  20   0       33.32       46.39     45.60 o 
  12  20   0       11.21      -19.32     45.76 o 
  14  20   0        0.24      -27.23     61.29 o 
 -11  21   0       23.70       92.89     52.73 o 
  -9  21   0        0.10       13.26     43.00 o 
  -7  21   0       15.99       59.64     31.16 o 
  -5  21   0       58.18       99.61     35.37 o 
  -3  21   0      234.47      230.88     56.50 o 
  -1  21   0      100.64       92.57     88.66 o 
   1  21   0      124.11      296.97     69.99 o 
   3  21   0       16.56       37.16     37.04 o 
   5  21   0       91.57       74.81     59.08 o 
   7  21   0       15.92       69.51     50.41 o 
   9  21   0       17.29       78.99     36.09 o 
  11  21   0        4.56       49.61     72.81 o 
 -10  22   0        0.36        9.87     40.13 o 
  -8  22   0      124.02       72.78     52.48 o 
  -6  22   0       88.12      118.57     58.21 o 
  -4  22   0      227.39      257.44     53.26 o 
  -2  22   0        7.87       51.78     43.16 o 
   0  22   0       45.70      143.36     86.57 o 
   2  22   0        0.65       40.01     52.56 o 
   4  22   0       80.78       30.10     51.53 o 
   6  22   0        0.68       49.55     39.46 o 
   8  22   0       14.21       48.10     36.30 o 
  10  22   0        0.53       33.69     36.58 o 
  -7  23   0        0.44       34.47     44.00 o 
  -5  23   0       13.96      160.37     42.13 o 
  -3  23   0       54.43       16.81     43.81 o 
  -1  23   0        2.85      173.65     66.40 o 
   1  23   0        0.40      202.70    107.57 o 
   3  23   0        0.30       49.55     49.09 o 
   5  23   0      101.15      111.42     58.54 o 
   7  23   0       50.35       53.99     49.65 o 
  -4  24   0       66.73       74.65     28.57 o 
  -2  24   0       13.94       93.69     54.02 o 
   0  24   0        7.57       19.67     75.92 o 
   2  24   0        4.64       96.60     82.85 o 
   4  24   0       48.22       -8.43     27.87 o 
   0   1   1     1576.45     1636.74     33.91 o 
   1   1   1       12.42       14.25      3.42 o 
  -1   2   1     2173.80     2172.00     30.69 o 
   0   2   1      338.20      239.60     13.89 o 
   1   2   1      438.64      459.89     17.93 o 
   2   2   1       90.01       80.44     11.01 o 
  -2   3   1     2607.94     2715.79     38.74 o 
  -1   3   1    39236.84    35148.52    549.97 o 
   0   3   1     8659.69     7600.41     71.43 o 
   1   3   1    11965.77    10982.62     99.92 o 
   2   3   1     2734.33     3075.06     42.49 o 
   3   3   1    40914.29    37314.75    564.19 o 
  -3   4   1    22786.72    20939.66    319.98 o 
  -2   4   1    75390.38    63997.02    968.21 o 
  -1   4   1     2650.27     2832.28     41.51 o 
   0   4   1       34.12       50.31      8.59 o 
   1   4   1      301.65      242.96     13.83 o 
   2   4   1     9575.19     9863.09     86.99 o 
   3   4   1     8556.78     8425.65     74.17 o 
   4   4   1    17241.19    16420.54    184.09 o 
  -4   5   1      537.57      508.59     21.57 o 
  -3   5   1      948.99     1029.00     25.35 o 
  -2   5   1    11689.98    11069.53    104.66 o 
  -1   5   1    25938.68    24500.24    377.72 o 
   0   5   1     4796.54     4868.58     45.86 o 
   1   5   1      544.96      592.51     22.94 o 
   2   5   1     1881.84     1823.68     36.43 o 
   3   5   1    30053.92    29249.94    444.08 o 
   4   5   1     1299.00     1207.95     25.24 o 
   5   5   1    11586.34    11804.53    109.26 o 
  -5   6   1     7355.21     7517.64     69.03 o 
  -4   6   1    21895.79    22128.57    340.37 o 
  -3   6   1     1712.02     1889.52     34.66 o 
  -2   6   1    31905.63    30889.08    468.67 o 
  -1   6   1    15948.04    15444.35    141.44 o 
   0   6   1     9262.34     9022.63     81.26 o 
   1   6   1       15.55       19.22     11.20 o 
   2   6   1     2543.65     2342.18     33.20 o 
   3   6   1      100.87       95.86     10.86 o 
   4   6   1      440.06      385.99     20.89 o 
   5   6   1      590.27      572.47     23.41 o 
   6   6   1       82.38       67.72     11.14 o 
  -6   7   1      417.13      389.70     24.42 o 
  -5   7   1     4209.48     4356.28     57.78 o 
  -4   7   1     3030.69     3392.73     50.54 o 
  -3   7   1     3277.61     3465.95     49.95 o 
  -2   7   1      945.96      967.32     29.16 o 
  -1   7   1      743.70      705.80     29.96 o 
   0   7   1      230.75      214.54     12.61 o 
   1   7   1     3183.13     3148.01     44.88 o 
   2   7   1      631.72      580.98     22.84 o 
   3   7   1      666.88      854.58     30.47 o 
   4   7   1      118.79       90.82     11.67 o 
   5   7   1     1149.04      868.37     33.39 o 
   6   7   1       36.10       65.57     10.80 o 
   7   7   1     1162.35      915.36     38.38 o 
  -7   8   1      265.60      325.65     23.61 o 
  -6   8   1      358.21      321.22     20.94 o 
  -5   8   1     2291.34     2581.32     49.13 o 
  -4   8   1     1091.04     1160.77     35.78 o 
  -3   8   1      309.02      215.89     20.29 o 
  -2   8   1      923.16      870.39     33.88 o 
  -1   8   1       26.66       30.35      8.77 o 
   0   8   1    11218.80    10944.73    107.32 o 
   1   8   1      104.56      111.26     12.69 o 
   2   8   1       45.74       48.83     13.70 o 
   3   8   1     1219.40     1304.44     31.75 o 
   4   8   1     3431.91     3184.32     60.77 o 
   5   8   1      937.05      842.76     34.16 o 
   6   8   1      618.82      579.61     29.64 o 
   7   8   1      115.10      117.63     14.78 o 
   8   8   1       35.86       97.90     16.24 o 
  -8   9   1     1354.11     1249.03     45.16 o 
  -7   9   1      103.02       92.24     15.00 o 
  -6   9   1       51.73      108.74     14.35 o 
  -5   9   1     3677.79     3955.52     55.08 o 
  -4   9   1      372.05      361.65     22.16 o 
  -3   9   1       56.98       79.40     11.03 o 
  -2   9   1      675.29      654.61     31.33 o 
  -1   9   1     2153.52     2198.22     52.94 o 
   0   9   1       34.86       19.85      9.11 o 
   1   9   1        9.94       35.50     10.90 o 
   2   9   1      239.50      234.34     22.88 o 
   3   9   1     3187.65     3102.74     56.63 o 
   4   9   1     5364.92     5526.15     69.17 o 
   5   9   1    19150.91    18740.76    183.25 o 
   6   9   1     1847.47     2089.36     47.59 o 
   7   9   1    15112.51    15376.98    254.58 o 
   8   9   1      542.17      530.99     30.05 o 
   9   9   1       50.45       61.82     14.13 o 
  -9  10   1       38.67       35.21     17.70 o 
  -8  10   1     3456.65     3691.19     72.04 o 
  -7  10   1      307.81      249.40     22.58 o 
  -6  10   1     1714.39     1947.04     50.77 o 
  -5  10   1      186.74      194.48     18.23 o 
  -4  10   1     6102.00     6262.43     84.36 o 
  -3  10   1     2853.67     2873.30     57.89 o 
  -2  10   1     2865.51     2747.87     55.38 o 
  -1  10   1     1023.29      902.23     42.01 o 
   0  10   1    13742.85    13605.53    154.97 o 
   1  10   1      220.86      196.80     16.99 o 
   2  10   1      736.33      686.80     32.34 o 
   3  10   1        3.78       35.72     10.26 o 
   4  10   1     8320.26     8407.52    110.50 o 
   5  10   1     2756.94     2983.99     54.08 o 
   6  10   1     2623.44     2651.84     55.01 o 
   7  10   1       87.88      121.89     18.38 o 
   8  10   1     2560.22     2643.05     69.63 o 
   9  10   1       10.57       18.69     22.53 o 
  10  10   1       66.09       88.86     18.01 o 
 -10  11   1      294.39      310.89     32.38 o 
  -9  11   1     1426.06     1395.79     58.57 o 
  -8  11   1     1908.12     1880.67     63.40 o 
  -7  11   1      166.88      162.45     18.90 o 
  -6  11   1       76.54       88.49     17.48 o 
  -5  11   1      143.83      125.72     15.97 o 
  -4  11   1     1121.29     1054.70     41.89 o 
  -3  11   1     7435.36     7359.14    100.99 o 
  -2  11   1      286.57      320.59     32.79 o 
  -1  11   1    14848.65    14920.36    246.30 o 
   0  11   1     2152.55     2201.09     56.25 o 
   1  11   1     2697.68     2785.60     70.03 o 
   2  11   1       97.34      106.20     16.03 o 
   3  11   1      381.60      352.97     26.31 o 
   4  11   1      816.98      860.64     37.14 o 
   5  11   1     4512.24     4644.88     82.16 o 
   6  11   1      114.71      112.88     15.53 o 
   7  11   1     1826.65     1870.32     56.86 o 
   8  11   1       16.05       24.17     13.93 o 
   9  11   1       49.60       69.02     17.38 o 
  10  11   1        0.67       37.84     17.93 o 
  11  11   1     1425.62     1501.32     58.28 o 
 -11  12   1      218.49      233.38     27.92 o 
 -10  12   1     1028.11     1022.85     59.02 o 
  -9  12   1       39.66       84.09     16.84 o 
  -8  12   1     5181.77     5469.94    137.34 o 
  -7  12   1      212.86      215.57     21.71 o 
  -6  12   1     1179.08     1195.74     50.55 o 
  -5  12   1     1662.67     1654.96     50.18 o 
  -4  12   1      199.17      148.21     18.11 o 
  -3  12   1       88.12       86.68     14.62 o 
  -2  12   1     1296.39     1290.93     55.73 o 
  -1  12   1     1574.14     1611.75     61.77 o 
   0  12   1     1952.77     1966.73     64.74 o 
   1  12   1      924.01      851.04     45.04 o 
   2  12   1       51.92      104.97     17.84 o 
   3  12   1       44.42       57.26     15.65 o 
   4  12   1      996.46     1031.09     45.16 o 
   5  12   1       56.04      109.49     17.86 o 
   6  12   1     1196.74     1187.96     48.83 o 
   7  12   1      126.75      159.72     20.71 o 
   8  12   1     1905.18     1999.15     64.29 o 
   9  12   1      267.13      270.75     28.46 o 
  10  12   1      596.22      512.11     39.42 o 
  11  12   1     1205.86     1068.74     55.81 o 
  12  12   1       41.23       57.28     23.93 o 
 -12  13   1       27.73       38.66     28.94 o 
 -11  13   1      667.18      793.80     46.53 o 
 -10  13   1        1.68       25.12     19.31 o 
  -9  13   1      236.60      282.38     32.34 o 
  -8  13   1       91.09      142.83     20.99 o 
  -7  13   1     1387.09     1474.73     49.90 o 
  -6  13   1        8.29       -6.67     15.55 o 
  -5  13   1      100.59      127.15     17.31 o 
  -4  13   1      183.28      142.60     17.24 o 
  -3  13   1     2442.77     2645.47     71.41 o 
  -2  13   1        4.61       36.09     20.66 o 
  -1  13   1     1298.23     1302.62     62.03 o 
   0  13   1       73.75      121.42     19.40 o 
   1  13   1       30.79       24.51     15.96 o 
   2  13   1      721.61      718.86     34.22 o 
   3  13   1      441.13      394.70     28.99 o 
   4  13   1      238.59      227.88     27.06 o 
   5  13   1      325.44      430.94     30.49 o 
   6  13   1       24.53       64.67     18.00 o 
   7  13   1       57.44      102.19     18.28 o 
   8  13   1        0.09       26.09     21.05 o 
   9  13   1      113.98       86.69     21.51 o 
  10  13   1      123.69      160.03     23.96 o 
  11  13   1      299.15      309.93     39.53 o 
  12  13   1      351.88      244.58     31.87 o 
  13  13   1       79.37       63.07     25.45 o 
 -13  14   1       20.62       23.47     25.97 o 
 -12  14   1       70.90       74.78     19.68 o 
 -11  14   1       76.42       70.16     25.81 o 
 -10  14   1      185.05      168.37     28.63 o 
  -9  14   1        7.43       17.13     14.72 o 
  -8  14   1      932.64      842.90     45.73 o 
  -7  14   1       62.83       51.11     19.56 o 
  -6  14   1      362.99      322.30     31.45 o 
  -5  14   1       32.82       19.91     19.23 o 
  -4  14   1      272.62      264.33     24.95 o 
  -3  14   1        3.26       17.74     19.87 o 
  -2  14   1      495.34      482.34     36.08 o 
  -1  14   1        0.20       13.39     24.85 o 
   0  14   1     2744.17     2831.81     95.11 o 
   1  14   1        0.30       18.77     24.57 o 
   2  14   1      155.28      128.53     20.95 o 
   3  14   1        2.58       31.26     17.11 o 
   4  14   1      100.13       98.96     18.69 o 
   5  14   1       67.49       88.08     15.64 o 
   6  14   1      396.92      233.98     28.35 o 
   7  14   1      460.53      468.65     35.62 o 
   8  14   1      667.42      587.22     40.64 o 
   9  14   1        0.63       -4.50     17.00 o 
  10  14   1      189.86      157.82     21.25 o 
  11  14   1        2.62       73.44     23.18 o 
  12  14   1       90.04      132.15     25.37 o 
  13  14   1      110.99      108.87     32.44 o 
  14  14   1       43.17       32.31     21.41 o 
 -14  15   1       51.37       19.17     29.24 o 
 -13  15   1      120.79       87.18     22.14 o 
 -12  15   1        0.42       40.66     26.66 o 
 -11  15   1      193.52      232.81     31.08 o 
 -10  15   1        1.32       10.69     21.39 o 
  -9  15   1      190.49      144.47     22.16 o 
  -8  15   1        0.19       -3.28     20.42 o 
  -7  15   1      392.10      374.08     35.69 o 
  -6  15   1        2.55       -4.27     19.18 o 
  -5  15   1      767.33      662.39     43.13 o 
  -4  15   1      193.47      195.26     34.62 o 
  -3  15   1        0.08       37.01     20.27 o 
  -2  15   1       36.03       27.69     17.00 o 
  -1  15   1       37.98      121.39     28.66 o 
   0  15   1       76.42       86.49     32.35 o 
   1  15   1      484.88      505.37     41.80 o 
   2  15   1        5.49       19.76     18.73 o 
   3  15   1      225.82      198.93     26.28 o 
   4  15   1       44.61       27.78     13.99 o 
   5  15   1      308.50      307.75     36.26 o 
   6  15   1      513.95      517.60     38.16 o 
   7  15   1       76.29      109.13     23.60 o 
   8  15   1        4.15       16.23     24.79 o 
   9  15   1      318.61      347.33     33.42 o 
  10  15   1      117.95      143.19     23.20 o 
  11  15   1      516.37      564.96     43.32 o 
  12  15   1        3.35       54.32     34.69 o 
  13  15   1      370.55      363.15     33.82 o 
  14  15   1       91.71       77.29     30.11 o 
  15  15   1       34.82       52.51     24.60 o 
 -15  16   1        2.70       83.02     26.02 o 
 -14  16   1        2.21       25.82     28.03 o 
 -13  16   1       29.46        2.91     28.36 o 
 -12  16   1      149.10      150.56     24.95 o 
 -11  16   1       97.70       99.18     24.66 o 
 -10  16   1       36.29       53.93     22.82 o 
  -9  16   1        8.59       56.54     30.08 o 
  -8  16   1      545.26      459.03     39.70 o 
  -7  16   1      266.87      208.11     25.39 o 
  -6  16   1       18.20        1.67     16.73 o 
  -5  16   1        0.18      -29.57     20.21 o 
  -4  16   1       59.05       82.26     23.36 o 
  -3  16   1      146.70      157.61     26.32 o 
  -2  16   1     1164.52      999.07     61.62 o 
  -1  16   1      517.75      500.39     49.19 o 
   0  16   1      306.88      299.05     43.81 o 
   1  16   1       65.20       44.18     27.27 o 
   2  16   1      230.01      233.56     33.36 o 
   3  16   1       94.36       39.51     25.84 o 
   4  16   1      277.57      326.82     31.80 o 
   5  16   1      256.92      243.04     33.68 o 
   6  16   1     2806.13     2836.93    108.86 o 
   7  16   1       89.32       74.23     22.73 o 
   8  16   1      399.76      416.99     37.28 o 
   9  16   1        1.65       -6.56     25.64 o 
  10  16   1       16.90       75.42     21.65 o 
  11  16   1       13.09       48.56     32.63 o 
  12  16   1      105.14      199.43     27.06 o 
  13  16   1        6.21       -0.13     27.81 o 
  14  16   1      464.75      478.40     58.89 o 
  15  16   1       40.16       88.48     24.68 o 
  16  16   1       78.20       92.20     36.73 o 
 -16  17   1       17.42       47.26     32.55 o 
 -15  17   1       87.16      114.09     28.12 o 
 -14  17   1       24.46       50.81     27.89 o 
 -13  17   1       59.00       78.94     28.94 o 
 -12  17   1       43.97       50.59     32.90 o 
 -11  17   1       25.60       28.84     23.23 o 
 -10  17   1       13.15        8.37     27.62 o 
  -9  17   1      130.02      240.88     33.41 o 
  -8  17   1       29.89       10.83     25.21 o 
  -7  17   1      634.60      673.02     43.37 o 
  -6  17   1      152.59      112.45     24.82 o 
  -5  17   1       11.72       72.99     25.34 o 
  -4  17   1       13.20       48.60     16.66 o 
  -3  17   1        1.74       43.67     26.52 o 
  -2  17   1      151.66      138.57     27.62 o 
  -1  17   1      251.07      291.74     38.75 o 
   0  17   1       20.87       60.89     33.45 o 
   1  17   1      495.62      485.35     57.48 o 
   2  17   1       46.10       45.39     20.42 o 
   3  17   1       57.03       58.16     22.22 o 
   4  17   1       74.20       89.89     21.66 o 
   5  17   1      443.79      373.36     34.56 o 
   6  17   1      274.82      347.57     33.47 o 
   7  17   1      814.96      832.91     55.74 o 
   8  17   1       52.22       34.85     18.56 o 
   9  17   1      209.47      222.89     32.12 o 
  10  17   1        0.47        9.65     26.71 o 
  11  17   1       94.67       33.48     29.51 o 
  12  17   1      130.03       93.80     25.19 o 
  13  17   1        1.34       16.52     28.66 o 
  14  17   1       10.02       21.83     31.07 o 
  15  17   1        8.10       38.69     44.43 o 
  16  17   1        0.02       46.46     26.72 o 
  17  17   1        1.89       19.33     30.33 o 
 -16  18   1        1.72        9.94     33.81 o 
 -15  18   1        3.23       25.67     27.24 o 
 -14  18   1       98.06       84.37     29.07 o 
 -13  18   1       32.65       40.83     35.30 o 
 -12  18   1        2.56       10.89     28.97 o 
 -11  18   1       17.79       32.25     33.00 o 
 -10  18   1       39.03       49.28     24.30 o 
  -9  18   1      105.84      161.89     23.68 o 
  -8  18   1        3.42        5.40     26.37 o 
  -7  18   1        3.73       15.30     25.62 o 
  -6  18   1      246.87      278.73     31.82 o 
  -5  18   1        2.60       41.70     18.96 o 
  -4  18   1       58.83       63.51     20.06 o 
  -3  18   1        1.96       22.41     17.77 o 
  -2  18   1      353.70      396.60     45.58 o 
  -1  18   1      138.75       88.86     40.42 o 
   0  18   1      667.58      808.85     94.33 o 
   1  18   1       85.71      131.14     51.31 o 
   2  18   1      662.64      696.21     65.49 o 
   3  18   1      183.64      156.40     26.17 o 
   4  18   1       64.09       65.80     21.31 o 
   5  18   1        3.09       26.31     28.09 o 
   6  18   1      550.92      581.51     46.18 o 
   7  18   1       28.69       28.13     25.80 o 
   8  18   1        5.39       -8.77     29.09 o 
   9  18   1       43.78       63.54     27.08 o 
  10  18   1        4.92       26.69     31.61 o 
  11  18   1        9.01       35.66     21.09 o 
  12  18   1       39.89       33.21     30.31 o 
  13  18   1        4.24       19.02     34.56 o 
  14  18   1       66.44      120.62     33.28 o 
  15  18   1        0.19       21.89     30.73 o 
  16  18   1        1.22       37.66     33.46 o 
 -15  19   1       12.70        6.46     30.99 o 
 -14  19   1        3.89       -0.22     33.59 o 
 -13  19   1        1.80        7.18     51.48 o 
 -12  19   1       20.31       50.38     35.50 o 
 -11  19   1       90.81       76.16     32.03 o 
 -10  19   1       38.97       66.74     27.64 o 
  -9  19   1      354.14      234.65     32.30 o 
  -8  19   1        1.49       65.29     31.60 o 
  -7  19   1      263.54      284.63     37.54 o 
  -6  19   1       26.93       29.69     20.73 o 
  -5  19   1        6.21       76.94     20.85 o 
  -4  19   1        0.68       10.68     29.78 o 
  -3  19   1        1.05       -2.76     26.28 o 
  -2  19   1       25.36       13.05     27.43 o 
  -1  19   1      436.32      338.43     52.89 o 
   0  19   1       88.66      134.94     52.89 o 
   1  19   1      979.15     1044.75    156.69 o 
   2  19   1        0.63       40.32     41.81 o 
   3  19   1        0.85       57.03     28.47 o 
   4  19   1      112.29      101.75     26.02 o 
   5  19   1        0.38        6.59     23.37 o 
   6  19   1       56.56       74.64     23.14 o 
   7  19   1       29.25       87.03     33.22 o 
   8  19   1       15.64        1.24     22.87 o 
   9  19   1      275.09      184.64     33.22 o 
  10  19   1       67.51       44.69     36.56 o 
  11  19   1       65.01       47.01     39.17 o 
  12  19   1        7.81       62.87     31.92 o 
  13  19   1       99.64      119.40     31.99 o 
  14  19   1       12.00      -27.53     33.75 o 
  15  19   1        0.24      -10.06     23.92 o 
 -14  20   1       48.31       64.54     30.63 o 
 -13  20   1       20.07       43.60     33.00 o 
 -12  20   1        1.34        4.72     37.09 o 
 -11  20   1       38.24       26.40     32.23 o 
 -10  20   1       69.16       64.64     32.27 o 
  -9  20   1        6.82       12.21     28.17 o 
  -8  20   1      121.46      135.51     31.55 o 
  -7  20   1       10.83       48.82     23.61 o 
  -6  20   1      364.87      403.16     44.01 o 
  -5  20   1        3.66       29.15     28.59 o 
  -4  20   1       79.29       98.27     26.93 o 
  -3  20   1      176.72      137.24     31.40 o 
  -2  20   1       44.72       42.16     34.38 o 
  -1  20   1       27.70       32.73     34.99 o 
   0  20   1        2.04      138.21     50.36 o 
   1  20   1      139.25       67.36     83.90 o 
   2  20   1        1.36        2.78     23.71 o 
   3  20   1        8.53        4.71     24.77 o 
   4  20   1       18.26       28.12     29.20 o 
   5  20   1       18.92       23.28     26.59 o 
   6  20   1       26.36       28.85     24.29 o 
   7  20   1       50.10       14.29     27.00 o 
   8  20   1      144.42       84.73     29.99 o 
   9  20   1        0.01       50.83     41.93 o 
  10  20   1       13.54      -17.75     28.77 o 
  11  20   1        0.78       19.10     27.99 o 
  12  20   1       46.23       84.52     28.45 o 
  13  20   1        0.73      -26.58     23.72 o 
  14  20   1       45.67       58.45     35.94 o 
 -12  21   1        0.05       32.20     31.47 o 
 -11  21   1      112.65      105.74     30.81 o 
 -10  21   1        2.05       29.83     29.71 o 
  -9  21   1        0.39       32.81     50.09 o 
  -8  21   1       49.62       23.40     32.39 o 
  -7  21   1      167.41      161.89     34.11 o 
  -6  21   1        5.92       18.72     31.60 o 
  -5  21   1        0.72       19.95     26.22 o 
  -4  21   1       16.90       37.04     30.17 o 
  -3  21   1       14.57       61.14     24.97 o 
  -2  21   1       18.53        5.26     34.25 o 
  -1  21   1       55.11      116.07     34.24 o 
   0  21   1        0.21      129.35     42.44 o 
   1  21   1      232.12      235.95     51.44 o 
   2  21   1        0.58       66.74     29.84 o 
   3  21   1        4.05       43.52     23.86 o 
   4  21   1        1.42       -3.42     35.61 o 
   5  21   1        0.25        8.09     26.79 o 
   6  21   1      117.68      103.09     39.48 o 
   7  21   1      189.39       96.81     30.70 o 
   8  21   1       21.41        4.96     21.70 o 
   9  21   1        5.67       12.66     28.81 o 
  10  21   1        0.57       28.20     31.34 o 
  11  21   1        0.41       23.40     48.50 o 
  12  21   1       12.46      -15.88     33.58 o 
 -10  22   1        8.01      -26.78     40.14 o 
  -9  22   1        9.78       -3.93     31.33 o 
  -8  22   1       32.39       57.12     28.62 o 
  -7  22   1        1.86       13.29     40.31 o 
  -6  22   1       87.84       49.35     36.74 o 
  -5  22   1        3.98       45.37     40.15 o 
  -4  22   1       34.78       58.23     27.65 o 
  -3  22   1        2.12       47.17     30.60 o 
  -2  22   1       63.95       32.03     31.87 o 
  -1  22   1        0.60       33.53     48.12 o 
   0  22   1       57.29       35.61     50.71 o 
   1  22   1       10.15       35.05     65.22 o 
   2  22   1        4.21       -1.73     37.39 o 
   3  22   1        0.04       22.19     32.85 o 
   4  22   1      209.32      148.68     40.63 o 
   5  22   1        6.99       68.58     38.55 o 
   6  22   1        3.24       55.56     32.95 o 
   7  22   1       89.52       96.53     29.28 o 
   8  22   1       44.28       25.08     29.70 o 
   9  22   1        7.62       62.16     31.84 o 
  10  22   1       57.51      135.17     28.89 o 
  -8  23   1        7.79       33.31     36.31 o 
  -7  23   1       14.53       12.83     38.03 o 
  -6  23   1       13.62       44.39     27.56 o 
  -5  23   1        2.23       23.72     28.71 o 
  -4  23   1        0.18       49.85     40.94 o 
  -3  23   1       47.28       44.43     34.42 o 
  -2  23   1        0.45       45.43     51.81 o 
  -1  23   1       32.69       55.06     82.10 o 
   0  23   1      132.09      252.00     69.35 o 
   1  23   1        6.59       40.83     43.32 o 
   2  23   1       16.76      -42.25     47.86 o 
   3  23   1      107.74       97.66     41.67 o 
   4  23   1       13.22       -3.23     40.03 o 
   5  23   1       26.66       73.05     42.77 o 
   6  23   1        1.43       24.41     30.52 o 
   7  23   1       29.22       42.37     31.37 o 
   8  23   1        3.30       30.19     44.57 o 
  -4  24   1        6.98        2.86     47.37 o 
  -3  24   1        1.46       68.41     45.42 o 
  -2  24   1       19.92       41.10     63.10 o 
  -1  24   1        0.16       39.12     53.80 o 
   0  24   1       27.07       13.38     57.13 o 
   1  24   1       10.80       47.12     55.66 o 
   2  24   1        6.08      110.70     52.72 o 
   3  24   1        2.73       37.70     41.35 o 
   4  24   1        8.73       10.82     52.41 o 
   0   0   2    42857.50    41279.31   1540.09 o 
   0   1   2    13718.48    12686.05    170.73 o 
   1   1   2     3569.76     3577.36     62.29 o 
  -1   2   2       15.92       31.39      6.58 o 
   0   2   2    26976.22    27466.81    423.45 o 
   1   2   2      230.79      329.30     18.97 o 
   2   2   2       52.72       41.22      8.14 o 
  -2   3   2     1542.51     1447.20     28.93 o 
  -1   3   2    10355.53    10651.96    111.97 o 
   0   3   2    17696.06    17118.36    242.85 o 
   1   3   2      222.63      240.63     15.26 o 
   2   3   2      330.70      284.59     15.85 o 
   3   3   2    10200.84    10389.65    113.40 o 
  -3   4   2     2049.71     2097.13     32.29 o 
  -2   4   2      527.11      511.44     21.74 o 
  -1   4   2      177.44      197.88     12.43 o 
   0   4   2        1.49       23.96      7.11 o 
   1   4   2    14108.38    14020.43    138.58 o 
   2   4   2      415.25      355.93     19.50 o 
   3   4   2      798.38      796.27     30.13 o 
   4   4   2     2066.69     2053.43     35.08 o 
  -4   5   2     1385.32     1540.43     30.97 o 
  -3   5   2      230.00      212.66     12.78 o 
  -2   5   2     1333.30     1352.27     27.30 o 
  -1   5   2     1165.33     1179.49     25.55 o 
   0   5   2      987.52      800.25     32.57 o 
   1   5   2    12007.10    12123.86    121.49 o 
   2   5   2     1630.24     1529.15     30.28 o 
   3   5   2     3379.46     3466.49     49.07 o 
   4   5   2    11770.92    12451.75    113.98 o 
   5   5   2      822.47      775.64     32.96 o 
  -5   6   2     3936.37     4018.24     55.00 o 
  -4   6   2      740.02      685.32     29.96 o 
  -3   6   2     4126.17     3974.38     53.90 o 
  -2   6   2     2485.23     2451.90     35.33 o 
  -1   6   2       24.30       43.92     10.53 o 
   0   6   2      350.14      340.22     19.09 o 
   1   6   2    10390.08    10008.08     98.73 o 
   2   6   2     7310.10     7423.32     69.35 o 
   3   6   2     2241.98     2428.90     48.50 o 
   4   6   2     3515.71     3741.99     52.99 o 
   5   6   2     3519.50     3715.69     53.20 o 
   6   6   2     6548.82     6664.99     82.38 o 
  -6   7   2     8439.03     8777.43     99.53 o 
  -5   7   2     6760.35     7248.14     87.07 o 
  -4   7   2     1126.29      971.98     34.55 o 
  -3   7   2      655.62      630.42     33.43 o 
  -2   7   2     3588.05     3697.80     51.17 o 
  -1   7   2     7220.78     7386.45     99.62 o 
   0   7   2     1139.69     1203.43     34.73 o 
   1   7   2     8474.64     8608.48    109.73 o 
   2   7   2     1888.43     1732.42     43.08 o 
   3   7   2    13994.45    14924.20    150.97 o 
   4   7   2       17.54       46.94     14.64 o 
   5   7   2      311.48      348.77     21.87 o 
   6   7   2      340.70      320.70     20.79 o 
   7   7   2     1694.02     1816.18     49.51 o 
  -7   8   2       23.12       14.57     13.66 o 
  -6   8   2     4770.57     4924.05     84.48 o 
  -5   8   2     4802.85     5038.22     81.98 o 
  -4   8   2     6026.67     6318.38     79.16 o 
  -3   8   2        5.58       48.16     11.16 o 
  -2   8   2     1229.54     1168.00     34.26 o 
  -1   8   2     3832.05     3734.54     63.01 o 
   0   8   2     5248.32     5116.95     96.59 o 
   1   8   2     4860.58     4623.64     71.72 o 
   2   8   2     9804.89     9728.16    117.05 o 
   3   8   2       28.98       43.53     11.63 o 
   4   8   2     7848.77     8397.25     96.36 o 
   5   8   2        7.21       31.84     11.16 o 
   6   8   2     1393.42     1534.33     46.20 o 
   7   8   2       36.43       52.37     12.89 o 
   8   8   2       87.73       91.45     13.75 o 
  -8   9   2       94.90      121.05     16.55 o 
  -7   9   2     3503.45     3505.74     63.60 o 
  -6   9   2     1500.48     1568.98     49.76 o 
  -5   9   2     4899.81     4831.79     89.13 o 
  -4   9   2     4923.93     5453.13     83.32 o 
  -3   9   2     8173.60     8183.68    114.88 o 
  -2   9   2      174.01      151.36     18.89 o 
  -1   9   2      180.29      209.36     23.86 o 
   0   9   2      210.16      208.32     21.20 o 
   1   9   2     8099.25     8041.49    127.98 o 
   2   9   2       22.88       49.62     13.21 o 
   3   9   2       27.09       49.75     13.92 o 
   4   9   2        3.55        1.36     12.48 o 
   5   9   2      757.42      806.89     36.97 o 
   6   9   2     1772.76     1752.43     53.21 o 
   7   9   2     1333.72     1356.38     52.13 o 
   8   9   2       13.51       20.27     11.90 o 
   9   9   2      171.71      159.93     20.21 o 
  -9  10   2       93.69      146.24     19.57 o 
  -8  10   2        8.36       35.13     12.29 o 
  -7  10   2      849.45      805.11     38.57 o 
  -6  10   2     5640.80     5523.86     99.04 o 
  -5  10   2       53.39       47.00     16.86 o 
  -4  10   2     1059.33      911.23     40.12 o 
  -3  10   2     2805.15     2866.07     55.15 o 
  -2  10   2      919.93      867.81     44.76 o 
  -1  10   2      412.41      365.45     35.46 o 
   0  10   2      764.32      773.37     44.86 o 
   1  10   2      248.12      205.83     24.59 o 
   2  10   2     1066.21     1002.85     44.68 o 
   3  10   2      358.48      341.74     25.80 o 
   4  10   2       24.33       33.64     16.60 o 
   5  10   2        0.88        4.57     11.12 o 
   6  10   2      166.51      116.44     15.98 o 
   7  10   2       37.60       49.41     12.99 o 
   8  10   2       72.31       82.06     15.87 o 
   9  10   2      183.14      110.56     17.21 o 
  10  10   2      384.32      300.07     33.81 o 
 -10  11   2      431.87      473.77     38.66 o 
  -9  11   2      131.94      119.28     19.82 o 
  -8  11   2     1345.52     1387.98     57.15 o 
  -7  11   2      367.38      363.56     28.06 o 
  -6  11   2       21.25       52.18     17.22 o 
  -5  11   2       18.61       11.99     16.62 o 
  -4  11   2      190.75      171.71     19.59 o 
  -3  11   2      450.50      463.28     28.52 o 
  -2  11   2      240.47      183.06     21.01 o 
  -1  11   2        0.25       57.57     16.91 o 
   0  11   2       77.69       95.84     17.79 o 
   1  11   2      501.93      556.93     39.54 o 
   2  11   2       37.96       50.14     15.30 o 
   3  11   2        5.67        2.01     17.46 o 
   4  11   2      113.89       96.62     17.81 o 
   5  11   2       21.24       23.67     12.08 o 
   6  11   2       62.66       58.21     16.82 o 
   7  11   2     2114.26     2178.75     67.35 o 
   8  11   2     2943.71     3030.66     78.51 o 
   9  11   2      310.14      235.48     30.98 o 
  10  11   2     1583.03     1687.00     55.71 o 
  11  11   2     1653.46     1577.46     63.23 o 
 -11  12   2        0.00       17.45     20.14 o 
 -10  12   2       16.61       51.03     17.06 o 
  -9  12   2      339.43      258.10     30.00 o 
  -8  12   2      444.78      510.98     34.48 o 
  -7  12   2       17.06       11.04     19.66 o 
  -6  12   2      316.11      301.45     26.31 o 
  -5  12   2     1001.11      895.47     43.28 o 
  -4  12   2        9.09       30.73     12.89 o 
  -3  12   2       97.39      146.53     20.40 o 
  -2  12   2       96.81      111.08     19.49 o 
  -1  12   2      244.91      283.62     34.56 o 
   0  12   2     1987.24     1946.98     73.59 o 
   1  12   2     1441.22     1538.61     55.31 o 
   2  12   2      947.87      876.54     45.78 o 
   3  12   2     2878.01     3112.25     62.43 o 
   4  12   2     2256.58     2368.88     78.54 o 
   5  12   2       54.99       86.15     17.26 o 
   6  12   2      313.60      349.20     27.98 o 
   7  12   2      491.19      491.22     33.48 o 
   8  12   2      682.01      627.25     39.09 o 
   9  12   2       67.31      156.01     23.00 o 
  10  12   2      782.77      646.67     46.70 o 
  11  12   2       61.89      132.17     23.79 o 
  12  12   2      235.06      192.67     25.16 o 
 -12  13   2       30.48       28.66     27.60 o 
 -11  13   2      451.51      386.75     38.43 o 
 -10  13   2        1.01       24.37     23.33 o 
  -9  13   2      336.42      359.99     31.20 o 
  -8  13   2      183.53      137.85     19.39 o 
  -7  13   2      101.19       76.47     18.02 o 
  -6  13   2       14.27        3.01     16.22 o 
  -5  13   2      469.77      448.22     33.91 o 
  -4  13   2     4173.94     4324.00    112.18 o 
  -3  13   2        3.23       44.25     14.59 o 
  -2  13   2      165.92      102.93     27.34 o 
  -1  13   2       50.96       75.98     23.48 o 
   0  13   2     1619.69     1813.61     95.97 o 
   1  13   2       59.63       84.87     20.92 o 
   2  13   2     1785.24     1881.90     74.09 o 
   3  13   2     4095.41     3941.85    133.40 o 
   4  13   2      639.27      744.81     44.56 o 
   5  13   2     1029.81      987.29     45.22 o 
   6  13   2      344.99      356.50     29.31 o 
   7  13   2      280.28      179.69     25.61 o 
   8  13   2      122.55      169.90     23.71 o 
   9  13   2       53.27       58.43     23.28 o 
  10  13   2       49.01       61.62     20.76 o 
  11  13   2      322.57      271.04     30.15 o 
  12  13   2      436.82      431.70     44.56 o 
  13  13   2      171.14      161.48     29.09 o 
 -13  14   2        4.65       62.25     25.12 o 
 -12  14   2        0.24       10.66     28.63 o 
 -11  14   2       91.38       91.28     22.95 o 
 -10  14   2       77.43      100.95     24.37 o 
  -9  14   2      207.90      145.70     22.49 o 
  -8  14   2      922.92      931.40     42.38 o 
  -7  14   2     1170.77     1293.68     59.07 o 
  -6  14   2       88.41       82.66     18.97 o 
  -5  14   2     2472.39     2619.07     79.80 o 
  -4  14   2      733.41      736.85     46.36 o 
  -3  14   2       79.04       78.43     25.56 o 
  -2  14   2     1462.63     1592.44     53.93 o 
  -1  14   2       16.10       29.75     13.44 o 
   0  14   2       83.96       50.67     29.34 o 
   1  14   2       19.82       60.68     32.90 o 
   2  14   2     1537.71     1482.15     67.73 o 
   3  14   2      668.03      830.71     43.42 o 
   4  14   2      227.81      238.35     25.52 o 
   5  14   2      361.72      300.74     32.26 o 
   6  14   2       15.76       -9.03     19.98 o 
   7  14   2     1472.14     1495.93     56.26 o 
   8  14   2      510.64      498.87     41.80 o 
   9  14   2      140.72      194.70     25.80 o 
  10  14   2     1062.91      974.89     53.35 o 
  11  14   2      210.55      276.92     34.07 o 
  12  14   2       78.44       70.31     24.58 o 
  13  14   2        2.50      -47.31     27.65 o 
  14  14   2       93.15       89.39     39.85 o 
 -14  15   2        7.26       10.46     29.98 o 
 -13  15   2      131.98       75.98     26.83 o 
 -12  15   2      479.76      556.58     36.91 o 
 -11  15   2      214.05      268.02     31.00 o 
 -10  15   2     1002.10     1047.86     63.03 o 
  -9  15   2       85.86       97.45     27.22 o 
  -8  15   2       44.72       53.55     16.60 o 
  -7  15   2       41.73       59.62     18.35 o 
  -6  15   2       12.15       19.29     14.47 o 
  -5  15   2     1032.99      918.57     49.46 o 
  -4  15   2      194.18      240.63     29.82 o 
  -3  15   2       86.68       59.38     22.74 o 
  -2  15   2     1061.45     1085.59     68.40 o 
  -1  15   2       27.18       32.15     21.59 o 
   0  15   2     2618.35     2849.59    131.95 o 
   1  15   2     1002.71      843.39     73.11 o 
   2  15   2     1442.55     1449.87     77.10 o 
   3  15   2     2655.12     2765.99     94.68 o 
   4  15   2      157.58      113.01     26.77 o 
   5  15   2      366.04      383.20     36.40 o 
   6  15   2      375.88      420.31     42.56 o 
   7  15   2        2.73        2.50     20.79 o 
   8  15   2       11.03       11.32     26.13 o 
   9  15   2        2.50       44.26     19.04 o 
  10  15   2       97.97      134.75     22.54 o 
  11  15   2      116.01      131.98     26.97 o 
  12  15   2       12.62       49.36     23.14 o 
  13  15   2        9.97       25.23     25.06 o 
  14  15   2        1.43       59.81     35.68 o 
  15  15   2       39.94       28.29     40.70 o 
 -15  16   2        0.26      -21.34     28.80 o 
 -14  16   2        6.48       24.11     28.76 o 
 -13  16   2       87.46      107.95     26.56 o 
 -12  16   2      198.86      206.76     33.25 o 
 -11  16   2       13.44       44.12     23.60 o 
 -10  16   2      109.10       84.53     27.77 o 
  -9  16   2       14.38       48.09     22.48 o 
  -8  16   2       24.93       42.31     19.80 o 
  -7  16   2      166.55      144.38     26.36 o 
  -6  16   2      219.19      238.46     29.36 o 
  -5  16   2     1114.16     1123.50     58.59 o 
  -4  16   2      512.18      396.48     40.38 o 
  -3  16   2        6.57       51.62     22.06 o 
  -2  16   2     1642.68     1412.57     74.26 o 
  -1  16   2       74.51       52.76     30.32 o 
   0  16   2      371.80      252.06     47.99 o 
   1  16   2      313.03      270.91     47.01 o 
   2  16   2      553.27      473.27     48.44 o 
   3  16   2       13.70       63.13     24.24 o 
   4  16   2        6.40       47.69     21.79 o 
   5  16   2      456.48      431.29     38.26 o 
   6  16   2      570.72      512.52     44.27 o 
   7  16   2       12.33       10.87     22.53 o 
   8  16   2       10.17       27.89     24.43 o 
   9  16   2        6.95       41.06     22.51 o 
  10  16   2        8.46       -4.51     20.26 o 
  11  16   2      109.63      100.01     22.88 o 
  12  16   2       16.80       17.14     28.56 o 
  13  16   2        5.73       73.77     33.15 o 
  14  16   2       26.28       44.27     37.72 o 
  15  16   2        3.19       34.68     31.81 o 
  16  16   2        0.03       -0.05     36.88 o 
 -16  17   2        3.36       51.17     30.70 o 
 -15  17   2       15.72      -30.74     31.82 o 
 -14  17   2        9.22       29.92     36.82 o 
 -13  17   2      201.20      148.87     36.05 o 
 -12  17   2       48.85       52.58     31.74 o 
 -11  17   2       52.29       69.49     22.50 o 
 -10  17   2       43.87       31.49     29.79 o 
  -9  17   2       44.39       64.41     16.55 o 
  -8  17   2      255.80      216.13     31.74 o 
  -7  17   2        0.40       16.42     26.73 o 
  -6  17   2       40.78       59.43     22.29 o 
  -5  17   2     1130.27     1021.64     63.34 o 
  -4  17   2       39.04       88.51     23.82 o 
  -3  17   2      330.31      307.91     38.25 o 
  -2  17   2      285.82      325.80     44.93 o 
  -1  17   2       12.41       29.01     26.75 o 
   0  17   2       91.07      111.06     27.34 o 
   1  17   2       20.86       32.62     25.82 o 
   2  17   2      316.39      232.26     38.87 o 
   3  17   2       11.50       36.26     26.21 o 
   4  17   2       26.73       60.57     21.24 o 
   5  17   2        1.33        8.51     17.10 o 
   6  17   2       35.54       54.31     15.54 o 
   7  17   2       12.90       46.60     23.63 o 
   8  17   2       78.55       61.59     32.12 o 
   9  17   2       74.35       71.01     21.96 o 
  10  17   2        1.54        8.14     23.22 o 
  11  17   2        5.83       21.69     19.60 o 
  12  17   2        1.05       44.39     24.75 o 
  13  17   2        3.54       45.67     25.68 o 
  14  17   2       32.45       22.00     35.50 o 
  15  17   2        5.87      -16.06     29.70 o 
  16  17   2       61.28       41.45     23.03 o 
 -15  18   2       17.78       12.85     35.66 o 
 -14  18   2        0.83        3.01     27.92 o 
 -13  18   2       13.59       35.36     34.98 o 
 -12  18   2      169.86      151.77     26.18 o 
 -11  18   2       45.54       45.54     34.88 o 
 -10  18   2      228.65      231.30     31.44 o 
  -9  18   2      105.08       98.32     33.95 o 
  -8  18   2        2.18       -1.42     21.80 o 
  -7  18   2       75.01       77.93     27.00 o 
  -6  18   2       46.31       76.86     21.91 o 
  -5  18   2        1.43       33.45     21.31 o 
  -4  18   2       90.64       47.89     21.00 o 
  -3  18   2       45.72       43.80     19.11 o 
  -2  18   2      171.99      109.41     28.78 o 
  -1  18   2       53.29       60.12     36.94 o 
   0  18   2       29.99       37.60     57.42 o 
   1  18   2        0.55      115.87     31.51 o 
   2  18   2       31.68       31.35     23.77 o 
   3  18   2        9.47       22.41     26.81 o 
   4  18   2       51.41       10.67     20.88 o 
   5  18   2       86.73      121.08     20.77 o 
   6  18   2        0.92       15.60     23.62 o 
   7  18   2       58.15       73.34     21.27 o 
   8  18   2       11.04      101.95     31.42 o 
   9  18   2      119.43      101.38     25.47 o 
  10  18   2        1.45      -27.10     20.21 o 
  11  18   2       29.20       38.21     23.71 o 
  12  18   2      113.31       97.23     26.05 o 
  13  18   2        6.92      -34.45     29.30 o 
  14  18   2       23.63       21.72     31.02 o 
  15  18   2        1.08      -29.65     29.96 o 
 -14  19   2        8.66       37.39     32.12 o 
 -13  19   2       30.34        1.38     28.51 o 
 -12  19   2        1.58       51.09     27.45 o 
 -11  19   2        7.04       37.64     23.51 o 
 -10  19   2        1.52        6.58     34.39 o 
  -9  19   2        7.58        8.12     22.68 o 
  -8  19   2       45.29       57.56     33.54 o 
  -7  19   2       54.99       95.76     30.89 o 
  -6  19   2       37.80       23.99     25.73 o 
  -5  19   2       40.85       14.22     31.49 o 
  -4  19   2      162.27      185.68     27.18 o 
  -3  19   2       15.89       53.90     28.39 o 
  -2  19   2        3.02        9.25     38.68 o 
  -1  19   2        9.59       31.57     40.64 o 
   0  19   2        0.55       55.31     50.63 o 
   1  19   2      176.88      381.70     49.84 o 
   2  19   2      145.84      205.93     41.46 o 
   3  19   2        3.40        5.70     24.88 o 
   4  19   2        2.10        7.17     26.18 o 
   5  19   2       10.38       15.91     25.79 o 
   6  19   2        1.34       57.48     24.77 o 
   7  19   2       10.16        5.34     25.56 o 
   8  19   2        1.15       -5.76     20.34 o 
   9  19   2       46.42       57.64     33.09 o 
  10  19   2       94.22      105.41     32.65 o 
  11  19   2       62.42       35.42     31.75 o 
  12  19   2      110.64      113.63     30.59 o 
  13  19   2       34.28       35.22     25.01 o 
  14  19   2        0.07       38.31     29.35 o 
 -13  20   2       12.63       23.07     37.70 o 
 -12  20   2        4.40       51.87     35.70 o 
 -11  20   2        4.40       49.73     37.53 o 
 -10  20   2       28.51       26.34     23.81 o 
  -9  20   2        7.45        8.39     29.82 o 
  -8  20   2       22.38       32.41     28.61 o 
  -7  20   2       33.09       23.31     25.47 o 
  -6  20   2       14.93       31.73     29.00 o 
  -5  20   2        1.35       46.79     22.30 o 
  -4  20   2       21.93       76.21     35.85 o 
  -3  20   2      243.54      163.47     31.43 o 
  -2  20   2       32.34       36.30     31.47 o 
  -1  20   2        6.88       41.65     62.89 o 
   0  20   2        0.25      -43.74     37.53 o 
   1  20   2      119.35      107.57     42.35 o 
   2  20   2       49.32       38.61     33.18 o 
   3  20   2      203.05      253.01     41.52 o 
   4  20   2      240.64      117.58     43.52 o 
   5  20   2       70.82      116.80     36.30 o 
   6  20   2       43.53       58.57     29.97 o 
   7  20   2       34.03       36.79     31.10 o 
   8  20   2       28.68       49.26     37.58 o 
   9  20   2       63.07       52.03     35.94 o 
  10  20   2       14.49       35.15     37.74 o 
  11  20   2        1.56       32.47     28.04 o 
  12  20   2       45.89       37.52     33.39 o 
  13  20   2       42.44        0.49     34.84 o 
 -11  21   2       14.90       74.05     30.52 o 
 -10  21   2        2.48       19.02     47.67 o 
  -9  21   2       18.34       55.17     30.37 o 
  -8  21   2        3.07       21.56     25.69 o 
  -7  21   2        9.65       44.97     40.48 o 
  -6  21   2        0.27        5.59     34.36 o 
  -5  21   2        0.56       40.80     39.88 o 
  -4  21   2      225.38      297.78     46.85 o 
  -3  21   2      157.39      196.11     39.70 o 
  -2  21   2        6.35       83.98     52.45 o 
  -1  21   2       56.97      129.67     65.50 o 
   0  21   2        3.22      -14.03     74.83 o 
   1  21   2        7.16       52.77     57.64 o 
   2  21   2       10.39      -48.19     45.32 o 
   3  21   2       64.52       99.46     39.41 o 
   4  21   2      225.72      199.58     43.89 o 
   5  21   2      115.78      116.21     47.14 o 
   6  21   2       21.34       36.24     36.96 o 
   7  21   2        2.19       37.97     44.63 o 
   8  21   2        6.34       -8.30     30.41 o 
   9  21   2       51.08       88.93     36.68 o 
  10  21   2        3.85       71.71     43.80 o 
  11  21   2        3.49      -17.90     30.43 o 
  -9  22   2       33.81       55.58     35.96 o 
  -8  22   2        0.13       57.13     38.52 o 
  -7  22   2       23.07      120.01     42.88 o 
  -6  22   2        6.08      -45.21     35.64 o 
  -5  22   2        4.71       47.78     40.30 o 
  -4  22   2      133.95      169.09     38.54 o 
  -3  22   2      126.09      224.04     44.00 o 
  -2  22   2       67.38      196.54     67.61 o 
  -1  22   2       35.62      124.54     43.21 o 
   0  22   2       44.12      144.27     60.84 o 
   1  22   2       69.08      151.91     46.79 o 
   2  22   2       22.94       33.18     53.45 o 
   3  22   2       55.71      120.56     42.12 o 
   4  22   2      117.47       46.51     26.69 o 
   5  22   2       43.06       69.84     34.46 o 
   6  22   2        2.49       40.00     34.94 o 
   7  22   2        0.29      -11.41     41.36 o 
   8  22   2        2.05       37.37     29.72 o 
   9  22   2       40.28       48.97     35.40 o 
  -6  23   2        0.08       15.01     36.36 o 
  -5  23   2       12.93      107.51     31.50 o 
  -4  23   2       13.74       -0.91     38.26 o 
  -3  23   2       38.07      209.20     54.06 o 
  -2  23   2        1.27       65.24     67.78 o 
  -1  23   2       77.79       77.11     50.03 o 
   0  23   2       17.58       56.45     54.44 o 
   1  23   2       29.42       80.32     56.27 o 
   2  23   2        0.56       92.48     57.30 o 
   3  23   2        2.28        4.99     36.26 o 
   4  23   2       44.44       68.19     43.84 o 
   5  23   2       31.76       27.83     42.08 o 
   6  23   2        0.00       35.74     37.65 o 
  -1  24   2        0.46      210.25    154.42 o 
   0  24   2        4.60      188.60     60.16 o 
   1  24   2        0.82      132.47    130.90 o 
   0   1   3      735.15      680.32     35.04 o 
   1   1   3      199.41      198.00     17.06 o 
  -1   2   3      446.55      387.23     25.00 o 
   0   2   3       60.25       34.54      8.00 o 
   1   2   3      946.44      913.93     35.23 o 
   2   2   3     1165.04     1310.33     33.68 o 
  -2   3   3     9964.80     9752.67    102.82 o 
  -1   3   3     1180.69     1257.35     31.92 o 
   0   3   3     2926.23     3109.07     60.34 o 
   1   3   3     2959.41     3063.53     59.27 o 
   2   3   3      515.68      492.97     28.91 o 
   3   3   3     1655.06     1733.78     43.00 o 
  -3   4   3     2443.40     2395.41     49.17 o 
  -2   4   3     3228.49     3491.69     62.92 o 
  -1   4   3     9611.16    10120.25    109.50 o 
   0   4   3     3068.28     3639.16     60.76 o 
   1   4   3     2536.34     2759.49     52.75 o 
   2   4   3     1232.52     1347.28     33.92 o 
   3   4   3    10283.54    10454.92    105.57 o 
   4   4   3     5273.40     5692.66     69.61 o 
  -4   5   3      115.68       49.67     11.28 o 
  -3   5   3     8239.66     9070.24     93.85 o 
  -2   5   3     7205.22     7218.53     89.62 o 
  -1   5   3     6460.38     7229.90     92.73 o 
   0   5   3      934.94      980.94     38.28 o 
   1   5   3     2079.02     2396.63     51.28 o 
   2   5   3     1045.07      919.71     37.46 o 
   3   5   3     3377.71     3606.02     56.89 o 
   4   5   3     4653.81     4527.48     61.12 o 
   5   5   3       94.72       76.06     13.08 o 
  -5   6   3     3133.51     2847.63     56.97 o 
  -4   6   3     2137.36     2247.80     48.68 o 
  -3   6   3     2449.65     2481.35     51.51 o 
  -2   6   3     6605.13     6795.97     91.82 o 
  -1   6   3     3912.53     3975.02     56.99 o 
   0   6   3       39.78       20.50      8.10 o 
   1   6   3     1774.45     1790.99     44.34 o 
   2   6   3        1.54       26.34      8.92 o 
   3   6   3      248.43      271.18     18.92 o 
   4   6   3      224.40      290.01     21.42 o 
   5   6   3     3014.15     3317.96     58.41 o 
   6   6   3      536.21      518.93     29.19 o 
  -6   7   3     1725.61     1985.55     54.06 o 
  -5   7   3     1424.41     1486.10     45.50 o 
  -4   7   3       70.81       71.88     11.64 o 
  -3   7   3     1313.04     1290.65     42.31 o 
  -2   7   3       32.41       17.69     11.28 o 
  -1   7   3      137.80       96.85     14.79 o 
   0   7   3     4331.46     4574.82     94.39 o 
   1   7   3        7.43       15.80     11.34 o 
   2   7   3     1296.41     1456.98     47.52 o 
   3   7   3      849.07      874.02     37.34 o 
   4   7   3     1972.52     2194.24     47.60 o 
   5   7   3      468.05      486.38     28.24 o 
   6   7   3       97.57       91.84     14.34 o 
   7   7   3     1624.86     1668.93     51.50 o 
  -7   8   3      424.09      516.33     27.15 o 
  -6   8   3     1025.95      990.06     49.96 o 
  -5   8   3      821.44      702.43     34.51 o 
  -4   8   3      225.58      210.36     19.70 o 
  -3   8   3     5250.75     5825.08     81.57 o 
  -2   8   3      735.67      650.74     36.96 o 
  -1   8   3      989.15     1126.51     47.07 o 
   0   8   3      939.14     1059.12     49.35 o 
   1   8   3      319.73      200.59     24.14 o 
   2   8   3       10.09       33.59     14.15 o 
   3   8   3      686.30      644.23     35.56 o 
   4   8   3       15.89       27.33     14.14 o 
   5   8   3      815.04      876.17     39.75 o 
   6   8   3      487.91      516.22     27.96 o 
   7   8   3      209.88      274.42     24.17 o 
   8   8   3      121.53       85.67     14.89 o 
  -8   9   3     1474.97     1522.65     63.99 o 
  -7   9   3      162.69      190.50     21.89 o 
  -6   9   3      119.63       69.82     12.78 o 
  -5   9   3        4.32        5.25     16.38 o 
  -4   9   3       40.35       19.70     14.28 o 
  -3   9   3       12.04       22.70     16.89 o 
  -2   9   3       18.76       10.10     12.15 o 
  -1   9   3        7.00       35.86     14.15 o 
   0   9   3     1434.49     1551.54     66.60 o 
   1   9   3        3.52       20.89     13.01 o 
   2   9   3     2230.35     2373.43     67.08 o 
   3   9   3      143.96      148.76     22.70 o 
   4   9   3     7979.70     8514.61    192.24 o 
   5   9   3      512.15      438.82     27.27 o 
   6   9   3     1699.49     1850.93     55.27 o 
   7   9   3     1700.87     1691.01     63.04 o 
   8   9   3      224.97      216.58     24.08 o 
   9   9   3      899.67      874.22     44.32 o 
  -9  10   3        8.23       36.65     17.73 o 
  -8  10   3      134.83      110.08     17.70 o 
  -7  10   3       24.27       36.48     17.49 o 
  -6  10   3      229.10      135.81     17.94 o 
  -5  10   3      106.23      121.83     16.97 o 
  -4  10   3      150.29       81.46     14.07 o 
  -3  10   3     2391.15     2838.36     70.26 o 
  -2  10   3      286.42      279.56     30.46 o 
  -1  10   3     4358.58     4860.73    122.25 o 
   0  10   3      877.44      856.22     58.71 o 
   1  10   3      100.15       76.75     18.27 o 
   2  10   3      331.82      412.97     30.23 o 
   3  10   3       61.71       84.64     17.60 o 
   4  10   3      870.08      743.70     37.50 o 
   5  10   3     2308.10     2414.55     73.62 o 
   6  10   3     1251.91     1194.47     50.75 o 
   7  10   3     1712.76     1839.50     63.75 o 
   8  10   3     1073.77     1018.92     49.46 o 
   9  10   3      306.07      270.79     30.23 o 
  10  10   3       10.26       20.63     20.22 o 
 -10  11   3      474.01      593.40     43.33 o 
  -9  11   3       30.96       11.12     18.70 o 
  -8  11   3     4346.67     4698.58    174.43 o 
  -7  11   3      237.66      222.58     25.36 o 
  -6  11   3       46.08       50.82     15.27 o 
  -5  11   3       12.95       24.65     14.94 o 
  -4  11   3     3091.31     3192.16     85.16 o 
  -3  11   3     2583.16     2570.47     91.07 o 
  -2  11   3      999.37     1019.30     61.38 o 
  -1  11   3     1956.00     2062.26     98.58 o 
   0  11   3     5621.68     6057.66    261.12 o 
   1  11   3      722.50      796.69     59.92 o 
   2  11   3       69.70       45.34     20.28 o 
   3  11   3       91.90       55.29     17.99 o 
   4  11   3      592.42      641.81     41.46 o 
   5  11   3      635.23      551.93     32.21 o 
   6  11   3       11.77       34.13     13.45 o 
   7  11   3      847.06      763.55     39.18 o 
   8  11   3        1.26      -11.92     19.64 o 
   9  11   3       35.58       60.35     19.90 o 
  10  11   3      678.91      740.35     48.32 o 
  11  11   3       80.97       62.95     23.34 o 
 -11  12   3      718.25      712.84     48.83 o 
 -10  12   3      207.13      177.42     23.52 o 
  -9  12   3      294.54      325.71     37.30 o 
  -8  12   3      637.05      567.76     40.07 o 
  -7  12   3      693.52      775.01     46.41 o 
  -6  12   3     1481.43     1558.03     53.37 o 
  -5  12   3     2593.59     2896.02     81.51 o 
  -4  12   3      330.71      242.88     28.31 o 
  -3  12   3     1028.67      923.63     50.66 o 
  -2  12   3     1876.74     1874.17     78.55 o 
  -1  12   3      775.91      728.36     65.20 o 
   0  12   3     1968.92     1997.65     91.70 o 
   1  12   3      496.91      492.46     43.35 o 
   2  12   3        3.77       60.85     22.33 o 
   3  12   3      114.03       82.06     29.48 o 
   4  12   3     1122.32      989.94     50.85 o 
   5  12   3      558.26      477.94     37.35 o 
   6  12   3      500.85      446.77     33.76 o 
   7  12   3      232.80      153.26     25.31 o 
   8  12   3       66.27       86.25     22.65 o 
   9  12   3       42.28       20.68     21.81 o 
  10  12   3        2.63       30.44     22.10 o 
  11  12   3       83.46       58.57     24.37 o 
  12  12   3       12.62       40.16     26.23 o 
 -12  13   3      138.17      124.79     24.88 o 
 -11  13   3      269.69      205.28     29.79 o 
 -10  13   3       71.14       67.58     19.00 o 
  -9  13   3      272.48      187.59     25.03 o 
  -8  13   3      484.04      510.02     40.86 o 
  -7  13   3      116.77       79.85     17.66 o 
  -6  13   3      316.83      359.12     33.10 o 
  -5  13   3     1140.99     1111.85     57.95 o 
  -4  13   3      634.20      609.03     49.84 o 
  -3  13   3     1680.41     1531.04     54.31 o 
  -2  13   3      302.78      130.06     36.73 o 
  -1  13   3     2900.47     2878.56    123.05 o 
   0  13   3      137.09       83.68     26.24 o 
   1  13   3       97.32       64.03     23.60 o 
   2  13   3       50.71       43.95     24.95 o 
   3  13   3       49.95       51.40     28.87 o 
   4  13   3      205.48      161.18     27.16 o 
   5  13   3      200.08      151.21     34.57 o 
   6  13   3      169.99      159.72     24.87 o 
   7  13   3      196.13      176.23     21.92 o 
   8  13   3        1.31       -2.44     15.47 o 
   9  13   3       77.59       63.77     21.29 o 
  10  13   3       15.93       -3.53     26.60 o 
  11  13   3        6.60       52.93     29.09 o 
  12  13   3      109.12      119.65     29.08 o 
  13  13   3       86.14       47.45     27.47 o 
 -13  14   3      220.14      256.27     38.96 o 
 -12  14   3        3.06       33.46     19.18 o 
 -11  14   3       52.43       85.60     34.98 o 
 -10  14   3       19.19       18.67     20.63 o 
  -9  14   3       12.44       25.75     16.37 o 
  -8  14   3     1596.72     1323.07     71.33 o 
  -7  14   3        2.36       62.58     14.62 o 
  -6  14   3      127.92       92.54     22.93 o 
  -5  14   3       29.17       31.06     24.93 o 
  -4  14   3      380.52      356.91     34.87 o 
  -3  14   3      406.39      288.42     36.93 o 
  -2  14   3      620.56      656.82     63.51 o 
  -1  14   3        3.87        9.09     41.87 o 
   0  14   3        5.74        7.62     27.55 o 
   1  14   3        0.51       55.55     34.76 o 
   2  14   3      258.33      260.56     36.14 o 
   3  14   3      847.23      952.46     59.56 o 
   4  14   3       25.98       14.02     30.74 o 
   5  14   3        6.71       28.89     27.74 o 
   6  14   3       20.79       48.68     23.29 o 
   7  14   3      332.64      364.84     34.53 o 
   8  14   3       27.41       38.61     14.83 o 
   9  14   3      482.77      495.49     39.70 o 
  10  14   3       34.19       66.23     24.87 o 
  11  14   3      143.19      137.97     35.72 o 
  12  14   3        8.79       13.61     23.17 o 
  13  14   3        2.87      -20.46     36.48 o 
  14  14   3       13.26       15.93     27.26 o 
 -14  15   3       66.64       81.64     40.45 o 
 -13  15   3        1.02       36.97     29.37 o 
 -12  15   3        6.80        8.80     25.26 o 
 -11  15   3       20.04       50.77     20.95 o 
 -10  15   3      145.52      126.99     22.26 o 
  -9  15   3      388.36      320.44     34.01 o 
  -8  15   3      371.93      338.93     32.90 o 
  -7  15   3       88.11      108.90     20.64 o 
  -6  15   3        0.81       45.30     19.67 o 
  -5  15   3        5.54       -4.93     16.75 o 
  -4  15   3      157.65      136.81     32.12 o 
  -3  15   3      251.10      247.42     37.55 o 
  -2  15   3     1004.62     1227.62     60.95 o 
  -1  15   3       28.00       11.70     45.53 o 
   0  15   3        6.59       68.10     41.52 o 
   1  15   3      355.11      322.59     54.53 o 
   2  15   3       68.84       76.05     38.81 o 
   3  15   3       21.01       22.72     22.38 o 
   4  15   3        1.57       36.22     21.71 o 
   5  15   3      170.63      152.81     24.46 o 
   6  15   3      486.04      547.07     49.13 o 
   7  15   3      110.42       31.66     21.56 o 
   8  15   3       40.51       48.36     28.85 o 
   9  15   3       56.25       46.26     21.11 o 
  10  15   3      181.62      217.33     27.25 o 
  11  15   3        2.40        5.91     27.03 o 
  12  15   3      187.88      193.75     30.63 o 
  13  15   3       29.76       41.63     35.29 o 
  14  15   3      216.36      232.38     37.48 o 
  15  15   3       71.94       58.00     33.03 o 
 -15  16   3        4.65       15.64     29.68 o 
 -14  16   3       10.00       30.25     27.04 o 
 -13  16   3       17.96       28.53     22.65 o 
 -12  16   3        2.26       10.24     23.89 o 
 -11  16   3       37.86       48.35     23.09 o 
 -10  16   3       84.45       73.46     28.27 o 
  -9  16   3       60.18       50.82     23.51 o 
  -8  16   3       24.99       49.28     21.42 o 
  -7  16   3      188.11      175.23     24.21 o 
  -6  16   3      142.74      120.15     28.98 o 
  -5  16   3      166.92       97.48     26.72 o 
  -4  16   3      235.83      268.58     33.73 o 
  -3  16   3      749.52      831.44     59.45 o 
  -2  16   3      122.59      120.80     42.86 o 
  -1  16   3      778.00      889.76     78.53 o 
   0  16   3       54.85      123.16     39.79 o 
   1  16   3      503.15      593.90     74.03 o 
   2  16   3      132.87      184.40     41.40 o 
   3  16   3      115.27      173.93     33.56 o 
   4  16   3       40.25       29.63     34.18 o 
   5  16   3      189.41      188.18     29.59 o 
   6  16   3       56.56       23.82     22.38 o 
   7  16   3       37.89       46.03     31.64 o 
   8  16   3       22.59       55.58     27.41 o 
   9  16   3      143.44      152.23     26.43 o 
  10  16   3       58.57       36.94     29.23 o 
  11  16   3      135.80      210.20     30.59 o 
  12  16   3       26.91       79.83     26.11 o 
  13  16   3      235.64      291.64     43.13 o 
  14  16   3      129.08      147.91     31.39 o 
  15  16   3       54.94       78.11     34.00 o 
  16  16   3      140.19      126.84     55.63 o 
 -15  17   3        7.86       50.57     31.70 o 
 -14  17   3       15.83       37.23     19.71 o 
 -13  17   3       35.56       87.71     37.35 o 
 -12  17   3       52.79       61.08     24.85 o 
 -11  17   3        3.99       29.21     21.68 o 
 -10  17   3      102.72       77.05     24.10 o 
  -9  17   3        2.52        0.25     18.04 o 
  -8  17   3       56.65       68.33     26.52 o 
  -7  17   3       57.25       17.38     27.11 o 
  -6  17   3      561.11      610.12     39.10 o 
  -5  17   3       77.92       71.78     44.49 o 
  -4  17   3       48.13       89.93     28.03 o 
  -3  17   3       13.10       63.90     25.75 o 
  -2  17   3      129.06      138.29     37.90 o 
  -1  17   3       29.06       93.33     48.47 o 
   0  17   3        7.91       61.47     46.44 o 
   1  17   3       78.59      131.33     46.50 o 
   2  17   3      106.32      177.49     37.78 o 
   3  17   3       43.28       75.25     24.12 o 
   4  17   3        1.60        8.19     22.59 o 
   5  17   3      166.94      125.12     30.27 o 
   6  17   3     1441.70     1387.87    102.61 o 
   7  17   3       30.30      -23.26     21.53 o 
   8  17   3       82.57      117.34     38.70 o 
   9  17   3      374.81      389.31     39.06 o 
  10  17   3        8.46       71.08     27.43 o 
  11  17   3       15.63       35.89     33.64 o 
  12  17   3       23.39       17.77     26.65 o 
  13  17   3        7.10       14.44     36.75 o 
  14  17   3        5.51       21.79     24.55 o 
  15  17   3       27.69        8.13     34.58 o 
 -14  18   3        8.68       -8.64     34.69 o 
 -13  18   3        9.96       58.61     37.18 o 
 -12  18   3        0.30      -18.12     32.01 o 
 -11  18   3       94.66       81.14     30.39 o 
 -10  18   3        8.34       50.71     29.24 o 
  -9  18   3       85.23       76.25     25.90 o 
  -8  18   3        1.97       28.47     30.45 o 
  -7  18   3      169.79      145.14     33.81 o 
  -6  18   3        3.16       47.19     25.26 o 
  -5  18   3       59.70       79.57     35.75 o 
  -4  18   3       94.01      144.86     37.96 o 
  -3  18   3       16.33       67.31     28.03 o 
  -2  18   3      268.07      264.20     45.58 o 
  -1  18   3      468.66      394.49     80.56 o 
   0  18   3       64.63      102.39     55.32 o 
   1  18   3      421.31      438.43     53.21 o 
   2  18   3       90.24      190.26     55.70 o 
   3  18   3       55.60       65.73     27.56 o 
   4  18   3      308.07      397.99     36.73 o 
   5  18   3      100.16      152.99     29.12 o 
   6  18   3      313.42      279.73     38.35 o 
   7  18   3        2.58        1.98     26.42 o 
   8  18   3      168.95      123.50     37.28 o 
   9  18   3       14.37       36.95     28.13 o 
  10  18   3        0.57        0.10     30.39 o 
  11  18   3       36.71       12.69     32.90 o 
  12  18   3        2.20      -11.52     33.47 o 
  13  18   3       11.91        0.45     31.54 o 
  14  18   3        5.63       37.29     39.58 o 
 -13  19   3       21.80      -15.71     35.06 o 
 -12  19   3        0.28       28.99     29.78 o 
 -11  19   3        2.26      -27.58     30.70 o 
 -10  19   3        3.64       12.30     33.09 o 
  -9  19   3        0.45       40.01     34.90 o 
  -8  19   3        5.81      -11.44     24.80 o 
  -7  19   3       94.71      104.26     31.74 o 
  -6  19   3      154.83      102.67     28.70 o 
  -5  19   3        2.41       12.00     24.45 o 
  -4  19   3        1.98       53.85     33.60 o 
  -3  19   3       53.85       79.35     48.66 o 
  -2  19   3      232.92      322.65     54.86 o 
  -1  19   3       96.32      114.42     47.35 o 
   0  19   3       62.14      108.84     62.29 o 
   1  19   3      490.14      483.14     64.15 o 
   2  19   3       41.64       86.66     34.12 o 
   3  19   3       16.67       82.19     27.72 o 
   4  19   3       73.99      113.09     36.95 o 
   5  19   3       23.43      -15.99     31.27 o 
   6  19   3       73.27       73.98     36.45 o 
   7  19   3       55.90       75.46     28.50 o 
   8  19   3        2.33       64.40     33.35 o 
   9  19   3        5.83      -16.43     27.30 o 
  10  19   3       76.00       27.22     44.58 o 
  11  19   3        0.23       24.99     32.58 o 
  12  19   3        7.28       54.35     38.41 o 
  13  19   3       16.51       40.48     49.27 o 
 -11  20   3       16.11      116.20     45.50 o 
 -10  20   3       10.65       77.77     47.56 o 
  -9  20   3      141.87      184.05     42.56 o 
  -8  20   3       18.61       35.14     35.07 o 
  -7  20   3      136.33      191.80     33.94 o 
  -6  20   3       70.35      100.01     29.38 o 
  -5  20   3        2.20       28.58     26.58 o 
  -4  20   3       17.54       94.09     30.28 o 
  -3  20   3       79.90       68.17     40.87 o 
  -2  20   3        4.56       94.66     33.76 o 
  -1  20   3       46.61      133.49     42.59 o 
   0  20   3       69.82       -9.98     47.03 o 
   1  20   3       39.70       29.03     55.66 o 
   2  20   3       27.26       59.82     43.48 o 
   3  20   3       76.92       97.56     45.32 o 
   4  20   3       13.28       22.69     35.80 o 
   5  20   3       57.71      113.37     28.81 o 
   6  20   3       59.28       38.36     27.60 o 
   7  20   3       10.29       13.47     26.16 o 
   8  20   3       61.70       83.97     36.17 o 
   9  20   3       33.38       47.99     41.13 o 
  10  20   3        0.23       20.50     34.11 o 
  11  20   3        7.20       51.03     53.28 o 
  -9  21   3       66.91       30.53     35.06 o 
  -8  21   3       30.04       21.08     44.69 o 
  -7  21   3       69.47      115.83     35.44 o 
  -6  21   3       45.13       64.31     50.85 o 
  -5  21   3        2.36       12.53     33.44 o 
  -4  21   3       16.60       -4.53     31.43 o 
  -3  21   3        0.97       24.12     42.49 o 
  -2  21   3       55.08      108.69     55.57 o 
  -1  21   3       27.68      115.15     40.79 o 
   0  21   3       31.97      155.54     52.32 o 
   1  21   3       24.80       98.82     39.64 o 
   2  21   3        6.17      -11.15     44.58 o 
   3  21   3        8.08       64.78     53.97 o 
   4  21   3       33.18       25.41     34.68 o 
   5  21   3        5.61       18.16     32.50 o 
   6  21   3       30.29       53.89     40.98 o 
   7  21   3        9.98       51.11     40.28 o 
   8  21   3        5.95      -28.76     36.75 o 
   9  21   3        0.08       -6.49     50.22 o 
  -7  22   3       24.10       44.70     45.41 o 
  -6  22   3       34.92        6.18     44.43 o 
  -5  22   3       63.07      146.99     49.54 o 
  -4  22   3        0.83      104.85     42.05 o 
  -3  22   3       21.22       61.68     51.09 o 
  -2  22   3        0.48       -5.75     44.66 o 
  -1  22   3       12.62      -13.39     48.10 o 
   0  22   3        3.42      143.75     54.07 o 
   1  22   3       15.26      -21.90     33.40 o 
   2  22   3       21.29       71.14     51.30 o 
   3  22   3       17.57       13.59     57.49 o 
   4  22   3        6.21       56.82     31.72 o 
   5  22   3        2.51       16.12     36.66 o 
   6  22   3        0.29       42.33     36.87 o 
   7  22   3      105.69      104.24     39.49 o 
  -3  23   3        5.88       19.69     42.10 o 
  -2  23   3        0.24       65.46     54.16 o 
  -1  23   3       14.72      101.13     50.55 o 
   0  23   3       74.40      100.96     52.14 o 
   1  23   3        3.21       73.47     57.39 o 
   2  23   3       64.46      248.27     69.68 o 
   3  23   3        0.76      151.36     76.25 o 
   0   0   4      419.49      486.43    132.01 o 
   0   1   4    11106.40    11573.44    228.79 o 
   1   1   4     2347.90     2571.43     78.13 o 
  -1   2   4      212.59      197.15     23.61 o 
   0   2   4      900.71      938.68     58.80 o 
   1   2   4     1070.91     1230.29     64.92 o 
   2   2   4      583.32      551.65     38.51 o 
  -2   3   4     1158.33     1040.11     48.69 o 
  -1   3   4       58.18       34.19     11.81 o 
   0   3   4     3552.23     3248.87     69.77 o 
   1   3   4      209.06      246.79     21.07 o 
   2   3   4     2100.48     2098.85     50.07 o 
   3   3   4      369.90      410.92     29.45 o 
  -3   4   4       71.27       58.17     15.77 o 
  -2   4   4      222.50      167.75     17.18 o 
  -1   4   4     1585.52     1965.47     52.22 o 
   0   4   4      961.93      997.52     40.66 o 
   1   4   4     3669.49     4404.05     81.91 o 
   2   4   4      491.39      513.59     29.88 o 
   3   4   4       80.36       55.58     11.49 o 
   4   4   4      288.14      323.99     23.64 o 
  -4   5   4      361.35      420.27     24.67 o 
  -3   5   4        8.52       19.84     16.50 o 
  -2   5   4     3846.50     4172.89     78.83 o 
  -1   5   4       55.55       80.63     12.65 o 
   0   5   4      991.60     1280.34     44.55 o 
   1   5   4      142.54       86.41     12.85 o 
   2   5   4     3212.95     3574.42     65.62 o 
   3   5   4     1149.70     1298.37     55.74 o 
   4   5   4      532.00      513.30     26.63 o 
   5   5   4        1.94       21.01     11.08 o 
  -5   6   4     1257.68     1483.61     50.34 o 
  -4   6   4       24.27       40.83     12.67 o 
  -3   6   4      952.00     1157.42     51.03 o 
  -2   6   4       28.75       33.15     12.46 o 
  -1   6   4      167.61      154.28     19.84 o 
   0   6   4      316.21      267.14     26.13 o 
   1   6   4     2592.12     2869.90     64.31 o 
   2   6   4      407.80      422.45     30.58 o 
   3   6   4       12.91       30.99     18.99 o 
   4   6   4     1094.24     1184.91     49.15 o 
   5   6   4      131.79      150.31     16.64 o 
   6   6   4       37.80       37.95     12.94 o 
  -6   7   4     4036.00     4516.97    116.36 o 
  -5   7   4        8.14       23.01     15.61 o 
  -4   7   4      530.73      591.15     28.63 o 
  -3   7   4      178.86      163.76     21.07 o 
  -2   7   4      727.11      648.87     32.06 o 
  -1   7   4       40.18       83.06     15.47 o 
   0   7   4      905.33      869.34     43.04 o 
   1   7   4      661.97      639.02     35.26 o 
   2   7   4     2598.57     2804.60     65.21 o 
   3   7   4      710.74      708.47     36.77 o 
   4   7   4     2175.59     2319.56     72.76 o 
   5   7   4      341.61      338.82     27.02 o 
   6   7   4     2664.37     2850.97     77.22 o 
   7   7   4       85.83       55.59     13.75 o 
  -7   8   4      636.58      634.72     35.90 o 
  -6   8   4      652.34      533.85     34.58 o 
  -5   8   4      277.61      305.51     26.46 o 
  -4   8   4     1246.02     1333.22     57.24 o 
  -3   8   4     1449.82     1650.33     67.32 o 
  -2   8   4       49.23       29.14     11.62 o 
  -1   8   4     1002.79      713.18     40.94 o 
   0   8   4      870.77      844.27     50.68 o 
   1   8   4     5999.95     6071.70    125.99 o 
   2   8   4      447.09      429.92     30.70 o 
   3   8   4     1675.59     1779.49     63.06 o 
   4   8   4       69.85       50.47     14.25 o 
   5   8   4       24.88       28.49     15.77 o 
   6   8   4      122.90      119.49     18.39 o 
   7   8   4       21.96       13.78     14.60 o 
   8   8   4       32.57       18.06     20.14 o 
  -8   9   4      264.88      169.65     23.66 o 
  -7   9   4      219.22      154.82     20.89 o 
  -6   9   4     3250.04     3493.26     98.97 o 
  -5   9   4      294.70      277.97     28.18 o 
  -4   9   4     1152.31     1200.21     54.74 o 
  -3   9   4      541.96      584.51     36.79 o 
  -2   9   4       29.60       64.12     18.28 o 
  -1   9   4      175.81      167.49     28.87 o 
   0   9   4        4.78       26.82     22.07 o 
   1   9   4      425.62      357.45     33.06 o 
   2   9   4      119.83       69.72     20.07 o 
   3   9   4      915.58      785.32     44.88 o 
   4   9   4       42.16       80.24     23.81 o 
   5   9   4       48.99       67.42     14.49 o 
   6   9   4      926.03      795.96     39.01 o 
   7   9   4      136.33      108.44     18.73 o 
   8   9   4       43.77       74.71     18.70 o 
   9   9   4      100.37       50.93     20.81 o 
  -9  10   4        4.37       18.25     17.59 o 
  -8  10   4      227.91      161.09     21.07 o 
  -7  10   4      242.18      203.33     25.92 o 
  -6  10   4      101.58       51.19     24.25 o 
  -5  10   4      337.29      195.20     24.33 o 
  -4  10   4     1406.79     1338.02     59.12 o 
  -3  10   4      289.01      290.73     31.20 o 
  -2  10   4        5.39       31.27     25.32 o 
  -1  10   4       69.38       36.19     25.27 o 
   0  10   4      588.87      555.26     46.28 o 
   1  10   4       25.55       11.06     28.62 o 
   2  10   4      377.55      389.38     35.08 o 
   3  10   4      185.94      200.51     27.01 o 
   4  10   4       63.95       54.29     17.73 o 
   5  10   4        0.34        7.43     18.85 o 
   6  10   4       63.70       93.07     22.10 o 
   7  10   4       14.04       51.89     23.00 o 
   8  10   4       10.44        0.97     18.86 o 
   9  10   4        8.91       74.79     20.97 o 
  10  10   4        0.67       13.99     23.35 o 
 -10  11   4      298.99      279.94     38.19 o 
  -9  11   4      286.55      340.56     36.56 o 
  -8  11   4      144.34      166.81     23.82 o 
  -7  11   4      865.20      899.41     45.74 o 
  -6  11   4       73.08       76.09     15.99 o 
  -5  11   4     1870.27     1945.97     62.77 o 
  -4  11   4     1973.06     2149.70     73.59 o 
  -3  11   4       22.28       29.67     23.81 o 
  -2  11   4       42.59       52.11     22.01 o 
  -1  11   4       40.22       62.92     31.48 o 
   0  11   4      517.57      637.35     49.32 o 
   1  11   4      129.88      119.74     27.18 o 
   2  11   4       33.13       -8.69     15.60 o 
   3  11   4        5.02       18.34     22.62 o 
   4  11   4       39.61        0.00     14.21 o 
   5  11   4       26.79       42.34     24.26 o 
   6  11   4      112.42      119.09     17.74 o 
   7  11   4      271.11      252.92     30.02 o 
   8  11   4     1676.13     1870.87     64.49 o 
   9  11   4       90.08       32.49     26.94 o 
  10  11   4     1173.96     1221.92     78.72 o 
  11  11   4       30.00       37.30     21.59 o 
 -11  12   4       25.65        9.82     21.22 o 
 -10  12   4      131.97      125.88     26.62 o 
  -9  12   4      321.25      312.63     33.26 o 
  -8  12   4       74.73      116.18     27.05 o 
  -7  12   4       27.50        8.48     18.80 o 
  -6  12   4      226.17      228.38     28.48 o 
  -5  12   4      733.50      970.34     46.56 o 
  -4  12   4      118.19      178.36     28.26 o 
  -3  12   4      118.26       87.37     22.82 o 
  -2  12   4      731.84      627.25     53.87 o 
  -1  12   4      532.72      687.55     66.42 o 
   0  12   4       21.60       35.14     39.58 o 
   1  12   4       68.16       63.08     24.26 o 
   2  12   4      249.75      283.42     40.19 o 
   3  12   4     3481.15     4172.25    149.57 o 
   4  12   4       52.25       94.60     20.43 o 
   5  12   4      421.28      391.07     43.01 o 
   6  12   4       91.75      154.88     24.20 o 
   7  12   4      632.20      600.61     44.34 o 
   8  12   4      153.83      160.46     22.81 o 
   9  12   4       10.30       47.56     16.38 o 
  10  12   4      186.03      123.74     25.79 o 
  11  12   4      263.98      311.30     38.72 o 
  12  12   4      309.21      296.61     35.95 o 
 -12  13   4       16.10       18.52     23.56 o 
 -11  13   4      161.53      167.95     32.30 o 
 -10  13   4      146.80      148.16     24.95 o 
  -9  13   4        1.04      -14.70     21.54 o 
  -8  13   4      475.63      455.91     37.73 o 
  -7  13   4        3.38       -1.31     20.87 o 
  -6  13   4        6.00        1.03     14.84 o 
  -5  13   4       37.74       45.14     18.01 o 
  -4  13   4       10.03       38.77     29.01 o 
  -3  13   4       12.60       21.40     24.54 o 
  -2  13   4     1393.38     1449.41     64.53 o 
  -1  13   4        1.59       55.94     25.34 o 
   0  13   4      491.99      570.24     69.53 o 
   1  13   4        8.20       97.98     32.16 o 
   2  13   4      784.96      862.98     53.55 o 
   3  13   4      202.75      157.68     38.51 o 
   4  13   4      263.24      319.08     39.07 o 
   5  13   4      182.58      251.50     33.45 o 
   6  13   4      288.49      346.73     40.34 o 
   7  13   4       75.14       45.70     21.99 o 
   8  13   4      168.04      175.98     25.16 o 
   9  13   4        0.80       14.53     15.25 o 
  10  13   4      229.66      360.37     38.17 o 
  11  13   4       64.43       77.06     23.46 o 
  12  13   4       14.12       29.30     28.79 o 
  13  13   4      161.95      124.71     31.60 o 
 -13  14   4      146.65      113.87     24.35 o 
 -12  14   4       13.85       22.60     23.89 o 
 -11  14   4       46.06       36.90     29.76 o 
 -10  14   4       19.30       -4.30     17.94 o 
  -9  14   4        2.65       25.06     25.95 o 
  -8  14   4        3.67       21.57     25.38 o 
  -7  14   4      676.61      688.61     55.60 o 
  -6  14   4       58.99       21.94     23.28 o 
  -5  14   4      941.64     1150.57     75.96 o 
  -4  14   4       67.51       65.01     33.00 o 
  -3  14   4       41.28       46.31     25.74 o 
  -2  14   4      114.15      162.65     39.55 o 
  -1  14   4      648.33      680.52     74.10 o 
   0  14   4       46.68       21.02     35.79 o 
   1  14   4        5.81       -8.66     48.29 o 
   2  14   4      159.23      179.31     33.23 o 
   3  14   4      330.57      360.43     40.23 o 
   4  14   4       80.01       71.91     24.85 o 
   5  14   4        0.73       36.53     21.38 o 
   6  14   4      316.35      341.46     38.35 o 
   7  14   4      807.42      814.04     78.84 o 
   8  14   4        3.02       15.37     22.09 o 
   9  14   4      461.70      477.28     33.80 o 
  10  14   4       80.49       87.02     24.64 o 
  11  14   4      209.03      199.60     26.80 o 
  12  14   4      110.32      120.32     28.38 o 
  13  14   4       32.03       36.02     25.99 o 
  14  14   4        0.20       15.79     34.84 o 
 -14  15   4       25.27       29.58     32.36 o 
 -13  15   4       17.66       27.22     25.86 o 
 -12  15   4      330.07      287.89     38.65 o 
 -11  15   4        3.20       10.17     26.40 o 
 -10  15   4      344.19      411.52     46.59 o 
  -9  15   4        8.65       25.45     28.39 o 
  -8  15   4       43.66       25.03     22.74 o 
  -7  15   4       63.17       14.00     27.24 o 
  -6  15   4        4.46        5.20     25.66 o 
  -5  15   4       80.63       74.02     21.16 o 
  -4  15   4       12.08      106.42     36.05 o 
  -3  15   4       86.08       82.91     26.02 o 
  -2  15   4      589.16      711.55     68.55 o 
  -1  15   4       31.45      -42.25     39.64 o 
   0  15   4      424.25      403.09     63.18 o 
   1  15   4       89.81      138.29     63.37 o 
   2  15   4     1389.08     1297.47    110.38 o 
   3  15   4       37.15        2.46     31.11 o 
   4  15   4      240.34      242.19     32.48 o 
   5  15   4      175.95      180.36     30.67 o 
   6  15   4       51.34      128.78     25.77 o 
   7  15   4       31.64       88.28     26.19 o 
   8  15   4       12.77       33.41     24.64 o 
   9  15   4       52.47       51.53     27.14 o 
  10  15   4      163.05      154.45     26.12 o 
  11  15   4       64.13       55.59     30.13 o 
  12  15   4       76.00       39.82     33.21 o 
  13  15   4        0.12       -0.33     24.22 o 
  14  15   4       40.37       15.32     31.70 o 
  15  15   4        0.27       52.61     34.67 o 
 -15  16   4        0.16       16.42     32.01 o 
 -14  16   4       18.58        5.28     30.40 o 
 -13  16   4       55.35       62.50     28.12 o 
 -12  16   4        9.49       36.80     29.98 o 
 -11  16   4       35.65       37.62     29.61 o 
 -10  16   4       11.28       68.32     25.92 o 
  -9  16   4      139.89      148.38     33.19 o 
  -8  16   4        2.24      -27.36     17.95 o 
  -7  16   4       14.44       22.95     28.34 o 
  -6  16   4        4.43       27.48     22.61 o 
  -5  16   4      656.54      687.87     44.23 o 
  -4  16   4      191.98      131.96     27.76 o 
  -3  16   4       32.02       51.45     34.10 o 
  -2  16   4      100.57       88.86     38.60 o 
  -1  16   4       19.43       10.48     36.10 o 
   0  16   4       24.69      -35.91     40.94 o 
   1  16   4       42.34      141.01     36.67 o 
   2  16   4      242.43      198.03     34.15 o 
   3  16   4      183.18      159.30     38.63 o 
   4  16   4      170.83      128.80     28.44 o 
   5  16   4       27.93       27.64     32.31 o 
   6  16   4        4.53       19.59     27.64 o 
   7  16   4       29.26       92.52     43.52 o 
   8  16   4       54.51       24.88     28.23 o 
   9  16   4       59.95       42.57     31.77 o 
  10  16   4       27.38      -25.70     23.12 o 
  11  16   4       19.02      -13.61     28.28 o 
  12  16   4        4.89       26.72     32.28 o 
  13  16   4       28.94       89.46     54.68 o 
  14  16   4        0.15       17.51     29.98 o 
  15  16   4       17.88       38.59     45.11 o 
 -14  17   4       44.30       33.18     35.76 o 
 -13  17   4       12.77       52.12     44.86 o 
 -12  17   4      137.45      119.24     43.13 o 
 -11  17   4       68.07       75.23     43.48 o 
 -10  17   4       92.76      116.17     28.20 o 
  -9  17   4        4.54        2.67     32.46 o 
  -8  17   4       22.00       28.19     37.11 o 
  -7  17   4        2.52       69.54     35.52 o 
  -6  17   4        5.98       45.17     32.77 o 
  -5  17   4      115.12       79.34     31.29 o 
  -4  17   4      331.26      220.99     35.61 o 
  -3  17   4      163.43      150.91     35.77 o 
  -2  17   4      140.12      215.89     43.87 o 
  -1  17   4        0.58       48.85     46.73 o 
   0  17   4      101.30      125.54     53.48 o 
   1  17   4        2.14       17.73     51.94 o 
   2  17   4        5.36       65.52     32.91 o 
   3  17   4      151.90      101.14     54.48 o 
   4  17   4      503.05      616.61     61.15 o 
   5  17   4      172.87      168.82     31.37 o 
   6  17   4      104.85      144.51     29.21 o 
   7  17   4        6.94      -54.11     33.34 o 
   8  17   4       22.53       71.93     27.64 o 
   9  17   4      100.51      135.46     37.66 o 
  10  17   4        2.05      -32.95     44.32 o 
  11  17   4        0.33       27.62     28.75 o 
  12  17   4       16.19       13.84     27.05 o 
  13  17   4       18.29       14.66     44.68 o 
  14  17   4       20.49       27.77     42.24 o 
 -12  18   4       22.40      -19.21     36.88 o 
 -11  18   4       10.73       16.65     33.11 o 
 -10  18   4       84.60       40.16     52.38 o 
  -9  18   4       39.67       66.92     33.00 o 
  -8  18   4        2.07       -5.11     34.02 o 
  -7  18   4      210.91      199.69     37.13 o 
  -6  18   4       43.41       19.23     30.37 o 
  -5  18   4      268.20      197.97     42.04 o 
  -4  18   4      103.97       65.13     32.93 o 
  -3  18   4       34.90       69.61     33.58 o 
  -2  18   4       35.31       59.79     46.39 o 
  -1  18   4      415.57      277.40     61.85 o 
   0  18   4       35.08       38.39     74.99 o 
   1  18   4       45.91       24.98     45.75 o 
   2  18   4       57.13        5.52     37.66 o 
   3  18   4        8.13       -1.05     30.50 o 
   4  18   4       70.83       44.40     27.76 o 
   5  18   4        0.86        0.80     30.06 o 
   6  18   4       49.39        2.39     28.33 o 
   7  18   4       25.39       52.96     35.80 o 
   8  18   4        7.97       31.40     32.50 o 
   9  18   4      137.37      107.56     47.82 o 
  10  18   4        0.29      -28.30     43.42 o 
  11  18   4      112.25      183.08     44.08 o 
  12  18   4        7.48       31.44     39.95 o 
 -11  19   4        3.13      -26.92     38.51 o 
 -10  19   4       12.14       -0.79     45.51 o 
  -9  19   4       27.11       15.21     40.46 o 
  -8  19   4       23.73       34.85     31.83 o 
  -7  19   4        9.73       46.02     34.16 o 
  -6  19   4       34.71       75.52     30.46 o 
  -5  19   4        1.42       30.71     29.81 o 
  -4  19   4      112.17      114.31     40.69 o 
  -3  19   4       59.05       -1.52     35.30 o 
  -2  19   4       61.39       96.69     51.45 o 
  -1  19   4       58.74       53.80     48.63 o 
   0  19   4        9.53       28.32     57.65 o 
   1  19   4       57.39       62.78     61.61 o 
   2  19   4       14.53       -1.73     43.06 o 
   3  19   4        3.14       40.73     44.43 o 
   4  19   4       64.12      106.55     33.66 o 
   5  19   4        0.05       28.60     31.02 o 
   6  19   4        1.36       71.60     38.11 o 
   7  19   4       55.77       71.58     34.14 o 
   8  19   4       13.72       36.02     31.33 o 
   9  19   4       13.16        5.69     38.36 o 
  10  19   4      104.33      143.58     39.20 o 
  11  19   4        7.28        2.75     30.14 o 
  -9  20   4       14.15        5.35     28.39 o 
  -8  20   4        1.35       25.92     39.53 o 
  -7  20   4       27.17       40.69     32.53 o 
  -6  20   4       43.58       25.68     40.91 o 
  -5  20   4        1.53       25.38     28.40 o 
  -4  20   4        1.89       82.24     30.54 o 
  -3  20   4        9.25        1.50     33.98 o 
  -2  20   4        0.08      149.33     54.52 o 
  -1  20   4       26.41      111.46     61.78 o 
   0  20   4       12.78       47.57     52.71 o 
   1  20   4      132.06      239.89     63.69 o 
   2  20   4        0.24       25.08     57.82 o 
   3  20   4       55.52       98.51     33.06 o 
   4  20   4        2.59       62.26     37.73 o 
   5  20   4      155.77      152.94     32.38 o 
   6  20   4        4.95        9.37     23.36 o 
   7  20   4       12.85       27.59     26.90 o 
   8  20   4        9.00       37.05     37.51 o 
   9  20   4       29.58      100.01     41.55 o 
  -6  21   4       67.82      105.24     42.83 o 
  -5  21   4        0.07      105.07     47.81 o 
  -4  21   4       55.57      107.55     34.71 o 
  -3  21   4        5.19        9.01     80.29 o 
  -2  21   4       12.85       54.40     45.11 o 
  -1  21   4        0.14       76.48     62.28 o 
   0  21   4       47.20      221.04     71.73 o 
   1  21   4       15.71      116.04     80.77 o 
   2  21   4       69.97       96.15     52.79 o 
   3  21   4        0.08       43.42     41.67 o 
   4  21   4       32.84      -22.76     28.43 o 
   5  21   4       56.52       21.76     40.44 o 
   6  21   4        5.38       21.21     32.05 o 
  -1  22   4       44.73      169.24     84.11 o 
   0  22   4        0.65      -19.54     59.97 o 
   1  22   4       13.55      -65.87     32.93 o 
   0   1   5       14.43       34.51     31.12 o 
   1   1   5      316.44      355.19     45.24 o 
  -1   2   5      261.36      282.73     43.67 o 
   0   2   5       66.08       84.68     28.48 o 
   1   2   5      129.70       96.72     23.41 o 
   2   2   5       48.39      104.46     29.72 o 
  -2   3   5     4328.81     4415.57    165.67 o 
  -1   3   5      219.30      171.67     34.39 o 
   0   3   5      303.71      296.86     33.20 o 
   1   3   5        2.20       32.90     23.83 o 
   2   3   5        7.71      -15.10     27.38 o 
   3   3   5        0.17       19.28     15.37 o 
  -3   4   5      226.16      210.78     23.56 o 
  -2   4   5        6.82        1.90     11.32 o 
  -1   4   5     2652.07     2917.63    118.38 o 
   0   4   5      163.18      168.92     25.35 o 
   1   4   5      101.17       59.29     15.30 o 
   2   4   5      101.07       83.30     17.18 o 
   3   4   5     3559.87     3647.36    103.70 o 
   4   4   5       11.37        5.46     14.26 o 
  -4   5   5      249.42      193.32     27.16 o 
  -3   5   5     1028.39      963.44     44.23 o 
  -2   5   5      626.68      545.47     34.64 o 
  -1   5   5       95.30       92.81     18.51 o 
   0   5   5        0.94       13.49     13.76 o 
   1   5   5      185.60      162.48     23.73 o 
   2   5   5      450.25      373.20     32.37 o 
   3   5   5      102.45       62.77     13.80 o 
   4   5   5      514.80      399.13     37.01 o 
   5   5   5       36.71       69.00     16.38 o 
  -5   6   5     1588.70     1414.09     52.06 o 
  -4   6   5       19.24       10.48     13.23 o 
  -3   6   5      314.82      242.16     28.28 o 
  -2   6   5       30.47       31.77     17.84 o 
  -1   6   5     2106.07     2028.47     72.59 o 
   0   6   5      203.26      150.21     29.37 o 
   1   6   5      385.02      403.18     40.11 o 
   2   6   5       25.12        4.05     13.02 o 
   3   6   5      122.64       64.60     14.49 o 
   4   6   5     1015.35     1029.73     49.12 o 
   5   6   5      307.63      481.50     36.23 o 
   6   6   5      175.75      161.03     23.63 o 
  -6   7   5      442.35      516.79     37.14 o 
  -5   7   5        1.46       43.97     18.41 o 
  -4   7   5        6.55       21.11     16.01 o 
  -3   7   5      713.63      702.19     40.22 o 
  -2   7   5       14.60       22.77     12.56 o 
  -1   7   5      481.66      506.53     43.40 o 
   0   7   5      133.57      186.02     27.08 o 
   1   7   5       20.92       17.43     13.41 o 
   2   7   5      115.98      126.98     18.89 o 
   3   7   5       31.42       14.20     15.19 o 
   4   7   5       87.69       93.11     19.77 o 
   5   7   5      282.58      245.59     27.00 o 
   6   7   5        3.05       10.53     17.89 o 
   7   7   5        0.16       14.76     12.69 o 
  -7   8   5        0.64       11.06     17.41 o 
  -6   8   5       36.26       42.92     17.81 o 
  -5   8   5      302.60      278.00     30.21 o 
  -4   8   5      453.96      494.62     40.87 o 
  -3   8   5      784.93      831.83     51.41 o 
  -2   8   5       10.88        1.74     22.34 o 
  -1   8   5     1739.95     1994.26     73.56 o 
   0   8   5     1312.11     1340.87     90.28 o 
   1   8   5       72.05       55.12     16.51 o 
   2   8   5      160.66      201.39     27.27 o 
   3   8   5      130.15       92.87     19.12 o 
   4   8   5        2.38       15.66     17.67 o 
   5   8   5      161.33      242.35     30.28 o 
   6   8   5      246.29      218.84     27.82 o 
   7   8   5      256.04      234.27     30.04 o 
   8   8   5      737.51      710.36     48.85 o 
  -8   9   5     1234.66     1272.79     69.64 o 
  -7   9   5       36.19       15.84     22.24 o 
  -6   9   5       73.25       46.84     19.21 o 
  -5   9   5       46.91       13.98     26.37 o 
  -4   9   5        9.58       21.93     15.87 o 
  -3   9   5       20.22        8.56     14.14 o 
  -2   9   5      557.16      458.60     39.50 o 
  -1   9   5       28.03       25.18     19.59 o 
   0   9   5     1135.67     1528.75     87.82 o 
   1   9   5      182.79      227.75     36.56 o 
   2   9   5      509.23      553.89     45.04 o 
   3   9   5      168.99      195.98     26.15 o 
   4   9   5     1433.60     1664.05     55.82 o 
   5   9   5       11.32       47.40     13.73 o 
   6   9   5      635.36      798.29     49.17 o 
   7   9   5        2.06       14.95     17.57 o 
   8   9   5      871.64      904.88     50.73 o 
   9   9   5       70.13       95.87     22.11 o 
  -9  10   5      160.34      198.35     29.44 o 
  -8  10   5       42.56       41.65     19.53 o 
  -7  10   5      255.14      173.59     23.98 o 
  -6  10   5        5.94       67.81     21.42 o 
  -5  10   5        6.19       13.41     22.38 o 
  -4  10   5      153.01      151.01     23.96 o 
  -3  10   5      585.67      679.73     46.51 o 
  -2  10   5      101.54      170.53     28.65 o 
  -1  10   5      707.35      875.96     58.42 o 
   0  10   5       67.30       -5.59     32.73 o 
   1  10   5      113.20      135.28     25.21 o 
   2  10   5      251.71      320.04     42.70 o 
   3  10   5       99.97       90.11     18.50 o 
   4  10   5       10.46       57.14     16.82 o 
   5  10   5      749.53      819.39     53.13 o 
   6  10   5      435.58      365.77     36.35 o 
   7  10   5      317.55      299.30     33.12 o 
   8  10   5        3.20        5.76     20.09 o 
   9  10   5        0.20        1.86     17.39 o 
  10  10   5      141.56      177.96     24.77 o 
 -10  11   5      284.79      168.76     26.31 o 
  -9  11   5        2.66       23.56     23.14 o 
  -8  11   5      280.00      265.01     28.31 o 
  -7  11   5       15.83        3.49     15.46 o 
  -6  11   5        1.24       16.87     18.43 o 
  -5  11   5      206.08      190.51     24.55 o 
  -4  11   5      416.85      378.34     37.29 o 
  -3  11   5      230.69      213.58     34.97 o 
  -2  11   5      665.80      742.62     57.60 o 
  -1  11   5       13.57       -1.41     38.85 o 
   0  11   5     1141.09     1298.51     85.15 o 
   1  11   5       23.00       67.37     27.74 o 
   2  11   5      114.10      150.76     25.34 o 
   3  11   5      135.58      113.05     27.29 o 
   4  11   5      395.93      378.90     40.12 o 
   5  11   5       21.36       26.22     25.62 o 
   6  11   5       23.45       24.85     15.19 o 
   7  11   5      212.12      181.04     26.61 o 
   8  11   5       12.01       19.42     16.29 o 
   9  11   5      585.76      479.55     40.85 o 
  10  11   5      184.41      145.24     22.91 o 
  11  11   5       39.19       59.74     18.60 o 
 -11  12   5      457.35      361.05     45.06 o 
 -10  12   5       24.96       18.11     20.13 o 
  -9  12   5      132.49       90.83     23.01 o 
  -8  12   5       55.55       56.58     18.75 o 
  -7  12   5      228.10      288.53     31.31 o 
  -6  12   5       68.26       56.94     23.18 o 
  -5  12   5      263.42      318.45     34.86 o 
  -4  12   5       11.58       31.81     18.09 o 
  -3  12   5      105.26       94.28     28.07 o 
  -2  12   5      136.85      125.11     28.10 o 
  -1  12   5       39.07      106.02     41.80 o 
   0  12   5       64.19      -18.94     33.24 o 
   1  12   5        3.91       -4.45     34.07 o 
   2  12   5      227.30      167.55     37.81 o 
   3  12   5       13.86       69.30     22.92 o 
   4  12   5       61.15       94.30     30.71 o 
   5  12   5      324.94      241.86     29.91 o 
   6  12   5      102.74      100.91     24.15 o 
   7  12   5      309.44      243.12     32.27 o 
   8  12   5       30.53       15.98     27.71 o 
   9  12   5       54.10       32.60     20.22 o 
  10  12   5       11.05        4.09     22.29 o 
  11  12   5       18.34       24.48     18.47 o 
  12  12   5       34.15       26.62     29.14 o 
 -12  13   5        5.50       22.12     25.89 o 
 -11  13   5       34.27       33.64     25.10 o 
 -10  13   5        3.78       26.56     24.21 o 
  -9  13   5       63.97       67.97     27.86 o 
  -8  13   5      348.80      343.71     38.92 o 
  -7  13   5        6.59       22.69     18.13 o 
  -6  13   5       28.60       73.20     23.25 o 
  -5  13   5        2.36       16.31     30.77 o 
  -4  13   5      117.75      138.64     25.23 o 
  -3  13   5        1.94       53.17     33.58 o 
  -2  13   5       90.55       67.96     27.30 o 
  -1  13   5       40.59       76.88     51.30 o 
   0  13   5       78.54       73.33     29.31 o 
   1  13   5      591.48      609.46     59.96 o 
   2  13   5       33.93       35.09     34.06 o 
   3  13   5       18.57       39.57     28.81 o 
   4  13   5      117.98       60.16     22.41 o 
   5  13   5       66.69      118.17     30.88 o 
   6  13   5       18.10       59.26     20.07 o 
   7  13   5       38.33       42.55     29.58 o 
   8  13   5       81.74      144.62     26.36 o 
   9  13   5        7.33       34.21     30.83 o 
  10  13   5       27.18       46.31     34.75 o 
  11  13   5       30.52       24.98     28.62 o 
  12  13   5        7.02       36.56     24.03 o 
  13  13   5       22.88       53.92     23.80 o 
 -13  14   5       50.80       59.39     31.55 o 
 -12  14   5       45.40       56.89     27.67 o 
 -11  14   5       34.75       49.83     29.34 o 
 -10  14   5       87.92       63.91     23.71 o 
  -9  14   5        2.54       28.96     19.08 o 
  -8  14   5       11.18       28.17     20.88 o 
  -7  14   5       68.17       90.64     27.61 o 
  -6  14   5      125.65      127.26     43.11 o 
  -5  14   5       69.54      179.00     32.96 o 
  -4  14   5        2.54       10.39     19.89 o 
  -3  14   5      279.76      227.21     33.06 o 
  -2  14   5      122.93      191.01     33.38 o 
  -1  14   5      223.70      191.22     42.48 o 
   0  14   5        8.26      -20.59     61.90 o 
   1  14   5       28.65       46.61     44.22 o 
   2  14   5        0.24       16.30     30.96 o 
   3  14   5      131.27      158.03     31.96 o 
   4  14   5       14.03       52.93     29.92 o 
   5  14   5        5.65       28.39     27.01 o 
   6  14   5      164.18      203.33     29.41 o 
   7  14   5       25.53       47.86     27.97 o 
   8  14   5        1.44       26.10     32.84 o 
   9  14   5      480.97      381.51     53.10 o 
  10  14   5        3.44       33.11     23.25 o 
  11  14   5       12.67       32.73     22.28 o 
  12  14   5        2.48       22.67     51.26 o 
  13  14   5        2.65       66.88     34.73 o 
  14  14   5        0.41       22.67     46.41 o 
 -13  15   5        0.14       43.62     44.19 o 
 -12  15   5       49.87       20.60     31.55 o 
 -11  15   5        2.59       42.30     31.76 o 
 -10  15   5        2.89       42.55     23.06 o 
  -9  15   5       63.02       32.04     23.75 o 
  -8  15   5      244.07      259.25     45.28 o 
  -7  15   5      161.37      125.31     35.77 o 
  -6  15   5       27.27       19.75     25.76 o 
  -5  15   5        4.87        9.20     24.38 o 
  -4  15   5        1.00        9.57     28.24 o 
  -3  15   5       31.98       37.33     30.15 o 
  -2  15   5      136.91      220.31     40.21 o 
  -1  15   5      408.30      396.84     68.93 o 
   0  15   5       19.96       42.53     56.61 o 
   1  15   5       75.50       99.38     50.23 o 
   2  15   5       20.82       36.42     40.73 o 
   3  15   5      237.76      262.57     36.91 o 
   4  15   5       66.03       38.73     28.37 o 
   5  15   5       49.06       56.99     31.45 o 
   6  15   5      251.19      333.55     42.28 o 
   7  15   5       16.88       26.31     40.40 o 
   8  15   5       15.87       89.16     26.31 o 
   9  15   5       65.86       95.31     30.93 o 
  10  15   5        4.19       10.29     27.14 o 
  11  15   5      122.99      119.80     30.85 o 
  12  15   5       71.55       97.25     36.58 o 
  13  15   5        0.29       30.41     42.89 o 
 -12  16   5        3.15       31.56     34.85 o 
 -11  16   5        5.93       40.74     34.05 o 
 -10  16   5       20.39       -0.88     25.47 o 
  -9  16   5        0.30       -8.48     38.98 o 
  -8  16   5       61.67       48.54     36.54 o 
  -7  16   5       17.10        7.58     36.00 o 
  -6  16   5      110.45       61.45     26.08 o 
  -5  16   5        4.92       48.29     29.80 o 
  -4  16   5       24.97       77.26     37.77 o 
  -3  16   5        0.99        6.45     29.03 o 
  -2  16   5      165.91      154.19     63.16 o 
  -1  16   5       90.03      244.01     56.08 o 
   0  16   5       60.50       79.61     85.24 o 
   1  16   5      261.20      316.66     85.53 o 
   2  16   5        3.07        3.94     38.46 o 
   3  16   5        9.27       25.90     27.43 o 
   4  16   5        7.26       63.98     25.71 o 
   5  16   5       17.94       39.03     25.44 o 
   6  16   5       31.11       61.09     43.26 o 
   7  16   5      208.03      257.74     41.87 o 
   8  16   5       11.92       71.86     34.17 o 
   9  16   5       59.48       64.99     33.01 o 
  10  16   5       64.62       75.70     34.28 o 
  11  16   5       95.92       60.19     37.86 o 
  12  16   5       27.96       50.80     38.11 o 
 -11  17   5        8.72       42.16     31.58 o 
 -10  17   5       66.94       86.59     32.23 o 
  -9  17   5      100.62      119.15     41.48 o 
  -8  17   5        2.13       51.96     32.20 o 
  -7  17   5       97.69      128.59     30.64 o 
  -6  17   5      122.84      114.05     38.70 o 
  -5  17   5       53.81       89.57     26.35 o 
  -4  17   5       30.12       61.18     28.88 o 
  -3  17   5        9.11       45.32     37.40 o 
  -2  17   5       48.69       35.65     53.98 o 
  -1  17   5        1.02      -49.24     59.18 o 
   0  17   5        3.21      117.39     52.58 o 
   1  17   5        7.96       -6.68     48.69 o 
   2  17   5       47.52      119.66     35.56 o 
   3  17   5       56.16       85.99     37.55 o 
   4  17   5        6.44      -53.72     28.64 o 
   5  17   5       12.53       26.53     31.18 o 
   6  17   5      346.98      389.82     56.31 o 
   7  17   5       11.89       52.92     28.78 o 
   8  17   5       69.31      109.42     30.68 o 
   9  17   5        0.74       87.18     35.78 o 
  10  17   5        2.76       47.13     31.21 o 
  11  17   5       23.58      107.94     40.83 o 
  -9  18   5       60.44      -23.83     38.38 o 
  -8  18   5       63.34       38.86     30.75 o 
  -7  18   5       30.46       71.70     26.48 o 
  -6  18   5       25.28       51.74     33.03 o 
  -5  18   5        1.91       54.39     23.90 o 
  -4  18   5        7.21      108.46     32.12 o 
  -3  18   5       13.29       65.65     27.88 o 
  -2  18   5       34.68       42.45     48.99 o 
  -1  18   5       92.61       79.77     61.38 o 
   0  18   5       37.12       89.64     54.14 o 
   1  18   5      283.30      319.61    106.68 o 
   2  18   5        2.66       71.09     33.11 o 
   3  18   5        1.19       26.15     39.29 o 
   4  18   5        1.40       75.92     26.43 o 
   5  18   5      143.78      119.19     43.16 o 
   6  18   5       11.79       17.64     25.94 o 
   7  18   5        1.45       -5.54     47.88 o 
   8  18   5       59.87       39.44     33.49 o 
   9  18   5        0.38       23.59     38.71 o 
  -7  19   5        3.96       16.83     33.20 o 
  -6  19   5       62.27       71.94     35.62 o 
  -5  19   5       11.82      -16.19     35.97 o 
  -4  19   5        1.36       -0.91     34.51 o 
  -3  19   5        3.62       76.99     40.39 o 
  -2  19   5       62.40      100.06     54.80 o 
  -1  19   5        3.56       88.18     55.31 o 
   0  19   5       60.02       60.69     51.23 o 
   1  19   5        4.64       77.04     96.31 o 
   2  19   5       26.28       58.81     45.09 o 
   3  19   5        5.93       62.64     39.09 o 
   4  19   5        0.13       44.73     35.46 o 
   5  19   5        4.94       44.73     33.28 o 
   6  19   5       17.09       51.75     39.57 o 
   7  19   5       33.27      101.98     40.68 o 
  -4  20   5        1.05       21.71     30.53 o 
  -3  20   5        9.07        5.95     45.66 o 
  -2  20   5        6.35       32.71     78.29 o 
  -1  20   5       28.83       92.54     46.80 o 
   0  20   5       94.30      134.92     94.62 o 
   1  20   5        0.31      -62.27     63.72 o 
   2  20   5       46.87       67.09     59.25 o 
   3  20   5      138.30      107.27     50.33 o 
   4  20   5        4.34       94.38     35.83 o 
   0   1   6     1446.76     1323.30    191.92 o 
   1   1   6      379.29      343.57     69.87 o 
  -1   2   6       25.82       94.86     59.33 o 
   0   2   6      157.21      245.49     56.35 o 
   1   2   6      100.90      145.06     49.91 o 
   2   2   6      336.43      370.86     68.23 o 
  -2   3   6        4.14       41.72     41.34 o 
  -1   3   6      323.77      340.90     50.41 o 
   0   3   6      189.35       77.98     51.11 o 
   1   3   6      117.13      128.11     38.70 o 
   2   3   6      534.80      559.34     64.83 o 
   3   3   6     1045.51     1086.09     52.88 o 
  -3   4   6        3.80        2.14     22.19 o 
  -2   4   6      483.25      553.28     60.82 o 
  -1   4   6       25.14       32.10     26.58 o 
   0   4   6      108.42       67.57     42.83 o 
   1   4   6      630.51      827.62     66.23 o 
   2   4   6      216.12      229.90     55.44 o 
   3   4   6       37.99       41.55     28.87 o 
   4   4   6       20.01        2.97     18.55 o 
  -4   5   6       12.97       17.77     13.07 o 
  -3   5   6        4.81      -11.05     22.29 o 
  -2   5   6       19.43      -10.61     15.64 o 
  -1   5   6       87.86      108.67     22.65 o 
   0   5   6      103.95      112.24     35.21 o 
   1   5   6      269.74      282.34     78.98 o 
   2   5   6      850.88     1025.97     76.48 o 
   3   5   6      107.89       49.37     23.74 o 
   4   5   6      188.31      163.42     25.59 o 
   5   5   6       19.76       39.03     19.77 o 
  -5   6   6       44.78       41.13     15.26 o 
  -4   6   6      103.07      141.76     24.69 o 
  -3   6   6       17.57       47.47     13.06 o 
  -2   6   6        2.08      -13.87      8.57 o 
  -1   6   6        6.39       20.99     14.22 o 
   0   6   6       60.92        7.20     53.93 o 
   1   6   6       81.40       45.97     23.27 o 
   2   6   6      100.60       59.68     19.54 o 
   3   6   6       35.32       43.34     12.58 o 
   4   6   6       26.27       21.62     20.63 o 
   5   6   6        4.74       42.07     16.12 o 
   6   6   6      383.64      457.83     46.31 o 
  -6   7   6       53.00       26.88     18.54 o 
  -5   7   6       28.60       37.59     20.97 o 
  -4   7   6      314.17      386.89     37.57 o 
  -3   7   6       60.51       66.66     15.43 o 
  -2   7   6      198.80      151.13     22.76 o 
  -1   7   6      124.76      158.51     24.71 o 
   0   7   6      121.77       68.91     25.13 o 
   1   7   6       44.14       60.54     14.35 o 
   2   7   6      514.94      401.78     46.53 o 
   3   7   6      119.31       72.91     17.89 o 
   4   7   6       63.47       83.44     17.64 o 
   5   7   6       15.04       22.45     16.08 o 
   6   7   6      353.17      283.23     34.55 o 
   7   7   6        6.80        6.66     13.14 o 
  -7   8   6        5.11       22.12     18.81 o 
  -6   8   6       48.98       83.70     26.58 o 
  -5   8   6      190.72      179.57     25.51 o 
  -4   8   6       39.77       28.71     16.57 o 
  -3   8   6      119.82      102.17     18.94 o 
  -2   8   6      277.05      207.86     29.96 o 
  -1   8   6      405.13      292.80     43.62 o 
   0   8   6        3.40        3.12     32.81 o 
   1   8   6      314.84      239.94     37.30 o 
   2   8   6        2.38       -3.52     12.38 o 
   3   8   6       75.02       49.92     16.33 o 
   4   8   6      130.43      129.47     21.38 o 
   5   8   6      171.64       79.63     19.09 o 
   6   8   6      224.18      196.94     24.23 o 
   7   8   6       10.46       12.05     26.69 o 
   8   8   6      241.68      245.87     34.10 o 
  -8   9   6       27.32       21.20     20.71 o 
  -7   9   6        3.12       20.76     25.01 o 
  -6   9   6      824.41      761.93     63.04 o 
  -5   9   6        4.31       20.77     22.44 o 
  -4   9   6       59.69       53.32     16.31 o 
  -3   9   6      275.70      282.44     31.81 o 
  -2   9   6        3.44       -4.64     12.55 o 
  -1   9   6        2.68       17.96     18.39 o 
   0   9   6        4.01      -21.70     22.43 o 
   1   9   6       11.16        5.96     17.81 o 
   2   9   6        5.84       28.21     11.42 o 
   3   9   6      452.24      511.36     43.26 o 
   4   9   6        8.58        9.01     15.59 o 
   5   9   6       59.24       60.09     20.52 o 
   6   9   6       78.39       42.71     15.74 o 
   7   9   6        7.01        5.83     16.59 o 
   8   9   6       55.82       35.11     17.86 o 
   9   9   6        8.05       25.62     27.60 o 
  -9  10   6       17.12       51.35     19.53 o 
  -8  10   6      142.96      103.83     21.72 o 
  -7  10   6       53.95       25.37     20.69 o 
  -6  10   6       17.88       -6.52     21.51 o 
  -5  10   6      111.44       21.64     18.50 o 
  -4  10   6        2.04       -5.09     10.12 o 
  -3  10   6      123.26       84.81     17.20 o 
  -2  10   6       18.82       17.15     23.59 o 
  -1  10   6        7.41        3.28     23.04 o 
   0  10   6       56.42       98.29     27.77 o 
   1  10   6      439.78      361.70     43.63 o 
   2  10   6       13.89       38.69     14.36 o 
   3  10   6        4.73       19.95     19.52 o 
   4  10   6       75.70       23.39     19.19 o 
   5  10   6       45.86       45.28     17.75 o 
   6  10   6       40.73       26.51     22.25 o 
   7  10   6       30.89       24.60     20.78 o 
   8  10   6      105.21      105.20     29.33 o 
   9  10   6       21.17       30.16     23.88 o 
  10  10   6        6.64       15.27     32.12 o 
 -10  11   6      186.68      137.99     36.28 o 
  -9  11   6       40.89       23.14     25.19 o 
  -8  11   6        0.17       12.42     21.50 o 
  -7  11   6      164.96      115.66     26.34 o 
  -6  11   6       35.33       -0.07     15.84 o 
  -5  11   6      357.73      350.14     36.08 o 
  -4  11   6        0.38        6.49     18.49 o 
  -3  11   6        5.31        0.75     16.24 o 
  -2  11   6       24.59       35.09     29.58 o 
  -1  11   6       25.70      -10.10     28.79 o 
   0  11   6       40.09       39.67     29.66 o 
   1  11   6       10.05       15.22     26.40 o 
   2  11   6       61.40       -0.35     17.60 o 
   3  11   6       42.56       20.21     23.13 o 
   4  11   6       47.24       44.76     20.43 o 
   5  11   6      111.28       84.91     18.92 o 
   6  11   6        1.02        2.08     17.22 o 
   7  11   6      217.71      249.04     32.29 o 
   8  11   6       36.10       37.91     22.80 o 
   9  11   6       12.99       36.80     19.99 o 
  10  11   6       80.12      121.85     25.48 o 
  11  11   6       71.76       50.64     36.65 o 
 -11  12   6      125.13       96.24     33.06 o 
 -10  12   6      105.10      108.51     24.08 o 
  -9  12   6        6.56       -3.94     26.31 o 
  -8  12   6        9.48       18.22     34.87 o 
  -7  12   6       40.40       33.45     27.28 o 
  -6  12   6        7.32       32.76     26.90 o 
  -5  12   6        7.46       55.79     24.76 o 
  -4  12   6      233.33      266.55     34.55 o 
  -3  12   6       51.38       65.35     18.43 o 
  -2  12   6        1.37       30.21     25.96 o 
  -1  12   6        0.01       72.79     35.70 o 
   0  12   6      270.82      409.59     59.82 o 
   1  12   6       38.21       88.32     28.26 o 
   2  12   6      191.90      218.81     39.36 o 
   3  12   6      240.53      306.28     38.06 o 
   4  12   6       41.91       44.04     26.56 o 
   5  12   6      222.31      226.25     33.83 o 
   6  12   6       15.68       23.49     33.41 o 
   7  12   6       49.12       72.48     23.44 o 
   8  12   6        2.09        5.80     26.68 o 
   9  12   6       18.65       30.43     31.54 o 
  10  12   6       16.02      -19.46     30.31 o 
  11  12   6       31.24       64.53     20.14 o 
  12  12   6       64.38       56.40     30.94 o 
 -12  13   6        1.27      -34.92     41.21 o 
 -11  13   6        0.68       13.14     33.68 o 
 -10  13   6        0.41        6.94     24.82 o 
  -9  13   6      125.12      134.71     31.01 o 
  -8  13   6       73.69      100.38     33.30 o 
  -7  13   6       10.89      -13.24     30.05 o 
  -6  13   6        0.29       53.07     27.74 o 
  -5  13   6      291.33      399.79     50.71 o 
  -4  13   6        8.59       48.26     25.99 o 
  -3  13   6       12.41       -7.21     22.82 o 
  -2  13   6      101.01       77.76     30.46 o 
  -1  13   6        7.85       47.68     39.39 o 
   0  13   6       11.41      105.43     36.47 o 
   1  13   6        1.56       95.12     31.82 o 
   2  13   6      129.31      181.50     36.05 o 
   3  13   6       66.62       66.27     38.18 o 
   4  13   6       32.69       63.23     26.07 o 
   5  13   6        0.59        0.96     24.39 o 
   6  13   6       78.13      100.10     27.33 o 
   7  13   6      115.17      128.19     32.71 o 
   8  13   6       65.99       17.63     31.03 o 
   9  13   6       95.44       64.24     33.68 o 
  10  13   6       65.59      100.88     31.61 o 
  11  13   6       36.03       79.59     40.78 o 
  12  13   6       11.53       48.77     46.50 o 
 -11  14   6        1.85        0.38     35.16 o 
 -10  14   6       20.84       65.79     38.21 o 
  -9  14   6        0.15       -8.15     32.82 o 
  -8  14   6       91.76      108.67     23.92 o 
  -7  14   6        5.82      -10.40     22.04 o 
  -6  14   6        7.37       44.98     32.26 o 
  -5  14   6      216.51      175.18     33.11 o 
  -4  14   6       63.18       55.75     39.88 o 
  -3  14   6       64.45       93.43     25.71 o 
  -2  14   6      177.54      185.21     35.12 o 
  -1  14   6        1.42      -43.31     59.98 o 
   0  14   6      110.07      118.12     46.40 o 
   1  14   6        7.62      -12.77     35.76 o 
   2  14   6        7.20       -0.68     30.04 o 
   3  14   6      190.68      161.18     35.95 o 
   4  14   6      239.23      205.04     32.92 o 
   5  14   6       16.82        9.42     35.01 o 
   6  14   6       84.40       57.03     39.46 o 
   7  14   6       81.44       81.00     21.76 o 
   8  14   6      198.43      143.29     26.57 o 
   9  14   6       84.04       59.51     34.14 o 
  10  14   6        0.05       80.42     36.00 o 
  11  14   6       22.16       46.89     38.30 o 
 -10  15   6       92.28       85.04     30.01 o 
  -9  15   6       61.94      131.97     32.12 o 
  -8  15   6       13.68        0.12     25.17 o 
  -7  15   6        7.43       37.12     27.31 o 
  -6  15   6        4.39        2.45     28.43 o 
  -5  15   6       55.62       81.98     27.06 o 
  -4  15   6       47.92       20.90     34.28 o 
  -3  15   6       71.47       82.71     30.23 o 
  -2  15   6       31.93       10.24     35.27 o 
  -1  15   6       50.72      138.42     70.30 o 
   0  15   6       28.47      202.99     55.73 o 
   1  15   6       20.15        3.79     51.15 o 
   2  15   6      207.10      118.52     45.21 o 
   3  15   6       43.61      105.94     27.33 o 
   4  15   6      112.12      110.91     32.50 o 
   5  15   6       19.59       38.03     28.02 o 
   6  15   6       15.89       50.72     41.28 o 
   7  15   6       18.06       28.54     37.12 o 
   8  15   6       14.37       13.62     31.72 o 
   9  15   6       37.97       73.04     22.14 o 
  10  15   6       93.47       61.26     35.06 o 
  -8  16   6        2.43       68.55     30.87 o 
  -7  16   6       15.63       43.37     32.29 o 
  -6  16   6       12.58       -4.72     40.37 o 
  -5  16   6      105.40      123.62     30.96 o 
  -4  16   6        8.38       67.05     38.79 o 
  -3  16   6       16.54       20.62     33.62 o 
  -2  16   6       29.72       93.10     37.00 o 
  -1  16   6        3.42      130.33     42.56 o 
   0  16   6       43.10        3.08     62.96 o 
   1  16   6        5.07       69.56     46.95 o 
   2  16   6        7.00       89.04     28.60 o 
   3  16   6       21.35       45.58     29.98 o 
   4  16   6       57.90       35.27     24.69 o 
   5  16   6        9.64      -51.39     44.02 o 
   6  16   6       13.62       27.23     27.18 o 
   7  16   6        0.47        2.92     42.87 o 
   8  16   6       14.95       43.18     35.50 o 
  -6  17   6       16.19       72.74     32.37 o 
  -5  17   6       10.30       29.37     43.36 o 
  -4  17   6       63.22       49.43     33.00 o 
  -3  17   6       53.73        6.03     32.81 o 
  -2  17   6       77.36       50.14     68.57 o 
  -1  17   6        3.89       52.14    101.01 o 
   0  17   6       64.35      114.64     52.58 o 
   1  17   6      100.62      140.60     46.84 o 
   2  17   6        0.30       90.61     32.64 o 
   3  17   6       69.97       45.88     35.62 o 
   4  17   6       28.76       32.76     36.85 o 
   5  17   6       71.46       40.83     35.53 o 
   6  17   6        7.42       38.68     37.82 o 
  -3  18   6        1.93        9.28     36.65 o 
  -2  18   6        0.38      -23.60     78.44 o 
  -1  18   6       34.71       16.65     56.04 o 
   0  18   6        7.72       61.76     77.61 o 
   1  18   6       18.51       76.72     52.04 o 
   2  18   6        0.48        8.20     45.90 o 
   3  18   6        7.00       58.67     38.81 o 
   1   1   7       10.97      -73.30     97.69 o 
  -1   2   7       52.43       25.29     77.76 o 
   0   2   7      130.08      157.65    109.38 o 
   1   2   7       99.44       53.81     56.94 o 
   2   2   7       13.56        8.81    174.01 o 
  -2   3   7       33.47       13.43     29.37 o 
  -1   3   7      113.92      166.86     41.72 o 
   0   3   7        8.87      102.83     42.60 o 
   1   3   7       47.17       24.03     42.36 o 
   2   3   7        0.54       34.47     34.84 o 
   3   3   7        0.71       36.03     29.60 o 
  -3   4   7      103.47       39.84     31.00 o 
  -2   4   7       20.88       44.55     32.59 o 
  -1   4   7      207.43      229.16     63.75 o 
   0   4   7       48.60       48.61     40.75 o 
   1   4   7       34.14      -26.70     33.14 o 
   2   4   7        9.98       27.23     38.85 o 
   3   4   7       97.45       43.61     21.95 o 
   4   4   7       33.29       17.77     22.73 o 
  -4   5   7      122.70      107.98     31.47 o 
  -3   5   7       73.19       81.24     34.69 o 
  -2   5   7      184.52      184.86     45.28 o 
  -1   5   7        4.33        2.64     33.74 o 
   0   5   7       74.13       67.85     41.98 o 
   1   5   7       88.40      122.09     38.43 o 
   2   5   7       11.69       93.04     34.81 o 
   3   5   7      507.50      559.95     62.58 o 
   4   5   7       29.33       67.77     21.99 o 
   5   5   7        1.48      -13.70     23.11 o 
  -5   6   7      177.93       85.39     20.15 o 
  -4   6   7       19.04      -17.40     35.09 o 
  -3   6   7        8.30       -1.17     27.29 o 
  -2   6   7      295.12      245.99     40.90 o 
  -1   6   7       30.60       94.94     69.39 o 
   0   6   7        7.94       57.61     48.82 o 
   1   6   7       47.81       57.51     34.73 o 
   2   6   7      352.10      413.85     53.18 o 
   3   6   7       86.19       18.69     24.87 o 
   4   6   7      103.72      116.60     26.39 o 
   5   6   7        0.07        4.09     29.00 o 
   6   6   7        0.21       43.75     25.59 o 
  -6   7   7       24.33       35.60     24.17 o 
  -5   7   7        7.49       26.36     20.81 o 
  -4   7   7        5.62       57.98     17.99 o 
  -3   7   7      288.96      320.63     44.51 o 
  -2   7   7       39.71        1.32     41.41 o 
  -1   7   7        1.71       -1.51     21.38 o 
   0   7   7       40.26       60.04     39.79 o 
   1   7   7        2.22       11.83     69.36 o 
   2   7   7       10.19      -40.82     44.42 o 
   3   7   7       97.40       81.89     31.93 o 
   4   7   7       17.28       23.33     19.90 o 
   5   7   7       86.99       68.06     18.83 o 
   6   7   7        3.37       29.20     22.07 o 
   7   7   7       73.33       77.20     23.21 o 
  -7   8   7        5.64       -2.78     19.83 o 
  -6   8   7      147.22      116.53     32.63 o 
  -5   8   7        0.88       28.70     22.65 o 
  -4   8   7      105.20       59.46     23.78 o 
  -3   8   7        0.24        2.12     18.27 o 
  -2   8   7       10.28       35.02     19.28 o 
  -1   8   7        1.44       10.90     29.41 o 
   0   8   7      328.39      376.63     58.84 o 
   1   8   7       11.68        6.59     15.34 o 
   2   8   7       15.73       -1.49     23.40 o 
   3   8   7       12.54       41.34     27.12 o 
   4   8   7       43.42       39.18     31.64 o 
   5   8   7       20.40       17.98     23.89 o 
   6   8   7      173.46      112.90     23.27 o 
   7   8   7       15.92       24.90     23.95 o 
   8   8   7       96.38      130.57     28.71 o 
  -8   9   7        0.40       27.66     32.87 o 
  -7   9   7       57.01       56.25     25.31 o 
  -6   9   7       14.09       25.97     33.29 o 
  -5   9   7      260.72      289.25     42.04 o 
  -4   9   7        0.66       16.70     16.15 o 
  -3   9   7       31.78       38.04     14.84 o 
  -2   9   7       12.14        9.33     22.19 o 
  -1   9   7       11.81       25.01     28.41 o 
   0   9   7       11.57       -4.06     27.19 o 
   1   9   7      133.94      135.35     28.76 o 
   2   9   7       52.89       33.03     28.56 o 
   3   9   7       18.88       25.09     23.87 o 
   4   9   7       24.48       15.27     17.97 o 
   5   9   7      244.00      243.86     36.52 o 
   6   9   7      110.34       43.71     32.17 o 
   7   9   7       63.73       92.54     26.86 o 
   8   9   7       34.37       19.44     36.05 o 
   9   9   7        8.27       10.99     21.09 o 
  -9  10   7        0.04       15.05     26.11 o 
  -8  10   7       67.90       72.28     40.46 o 
  -7  10   7        1.91       31.72     29.56 o 
  -6  10   7       73.13       84.65     35.18 o 
  -5  10   7        0.67        4.19     19.94 o 
  -4  10   7       45.52       20.96     26.67 o 
  -3  10   7       11.43       14.81     32.05 o 
  -2  10   7        0.64       16.46     25.89 o 
  -1  10   7       47.05       32.72     36.77 o 
   0  10   7      150.60      213.30     47.66 o 
   1  10   7       12.76       42.61     30.48 o 
   2  10   7       39.53       12.75     32.10 o 
   3  10   7        8.00       24.65     29.49 o 
   4  10   7       56.01       18.67     31.24 o 
   5  10   7       14.48       -0.16     21.59 o 
   6  10   7        1.78       33.01     31.30 o 
   7  10   7       40.88       14.74     25.46 o 
   8  10   7       17.24       32.81     32.20 o 
   9  10   7        0.11      -21.36     41.60 o 
  10  10   7        9.62       68.69     71.91 o 
 -10  11   7        1.29       68.08     69.83 o 
  -9  11   7        3.68       35.63     54.57 o 
  -8  11   7       27.84       36.06     38.72 o 
  -7  11   7       13.68       72.10     50.76 o 
  -6  11   7        0.36       14.27     24.43 o 
  -5  11   7        1.29        8.42     41.94 o 
  -4  11   7        3.66      -22.40     32.71 o 
  -3  11   7       93.48      103.89     36.50 o 
  -2  11   7       69.39      109.80     31.28 o 
  -1  11   7      149.06      164.06     73.76 o 
   0  11   7       70.86       62.22     44.39 o 
   1  11   7        8.78       -6.60     33.90 o 
   2  11   7        5.06       43.45     29.19 o 
   3  11   7       36.32       23.82     36.19 o 
   4  11   7       66.76       37.04     26.88 o 
   5  11   7        6.73      -25.67     26.08 o 
   6  11   7       22.78       33.96     25.28 o 
   7  11   7        9.60       29.82     26.42 o 
   8  11   7        0.42       61.11     23.75 o 
   9  11   7       81.49       68.52     45.99 o 
  10  11   7        0.94       39.27     44.69 o 
  -9  12   7       21.43       13.96     26.41 o 
  -8  12   7      124.95       73.88     53.84 o 
  -7  12   7       32.96       52.62     28.30 o 
  -6  12   7       41.55       40.57     30.54 o 
  -5  12   7       10.67       35.18     45.64 o 
  -4  12   7        0.10       25.09     28.83 o 
  -3  12   7       39.54        9.27     31.98 o 
  -2  12   7       78.09       74.95     31.36 o 
  -1  12   7       48.11       70.49     44.93 o 
   0  12   7        0.38       -8.45     65.89 o 
   1  12   7        1.49       32.72     32.66 o 
   2  12   7       43.25       55.16     39.82 o 
   3  12   7        5.72        6.83     26.34 o 
   4  12   7      101.32       38.90     44.70 o 
   5  12   7       47.21        0.90     35.31 o 
   6  12   7       44.85       -2.10     40.79 o 
   7  12   7       15.88      -15.27     25.21 o 
   8  12   7        7.27      -10.45     34.46 o 
   9  12   7        1.12       38.44     49.80 o 
  -8  13   7       14.38       34.74     45.06 o 
  -7  13   7       83.35       82.25     33.26 o 
  -6  13   7       25.01       96.23     28.57 o 
  -5  13   7       75.11       81.16     33.27 o 
  -4  13   7       17.92      -41.80     36.66 o 
  -3  13   7       21.66       36.62     24.46 o 
  -2  13   7       45.43      -14.20     23.89 o 
  -1  13   7        2.94       -1.05     60.58 o 
   0  13   7       19.78       37.71     50.60 o 
   1  13   7      135.59       61.02     33.84 o 
   2  13   7       15.88       22.03     43.58 o 
   3  13   7       13.12      -11.76     27.66 o 
   4  13   7        6.64       19.97     28.91 o 
   5  13   7        0.08       27.18     30.40 o 
   6  13   7        3.77        6.06     27.76 o 
   7  13   7       14.63       56.67     29.78 o 
   8  13   7        9.51       -1.18     40.52 o 
  -6  14   7       13.53       30.31     46.96 o 
  -5  14   7        7.53       15.68     36.31 o 
  -4  14   7       59.78       52.11     36.27 o 
  -3  14   7       13.54       40.30     32.39 o 
  -2  14   7        0.51       28.45     39.99 o 
  -1  14   7       32.66       71.56     60.69 o 
   0  14   7        0.28       27.38     67.48 o 
   1  14   7        1.16      -21.91     72.06 o 
   2  14   7        0.53       25.04     31.51 o 
   3  14   7       10.81       26.52     48.86 o 
   4  14   7        2.41       25.83     30.26 o 
   5  14   7        0.35       40.13     31.81 o 
   6  14   7       78.43       83.81     33.64 o 
  -3  15   7       63.97       74.41     29.68 o 
  -2  15   7        8.22       72.81     31.66 o 
  -1  15   7       33.13      106.94     76.41 o 
   0  15   7        0.81       71.48     64.92 o 
   1  15   7        4.62      -35.78     58.64 o 
   2  15   7        0.67       -3.88     43.80 o 
   3  15   7        9.14       45.44     40.87 o 
   0   1   8        0.35       81.36    101.93 o 
   1   1   8       16.23      266.17    292.16 o 
  -1   2   8       14.16       44.28     44.33 o 
   0   2   8       24.50       67.30     58.51 o 
   1   2   8       23.89      199.83    110.36 o 
   2   2   8       94.11      257.19    127.70 o 
  -2   3   8        5.39        1.04     45.60 o 
  -1   3   8        9.46      141.77     54.51 o 
   0   3   8       36.71      -27.41    125.66 o 
   1   3   8        2.20        9.64     43.28 o 
   2   3   8        5.93      -12.38     53.70 o 
   3   3   8      225.78      212.99     59.88 o 
  -3   4   8        1.03        2.94     42.22 o 
  -2   4   8       59.47       17.52     26.17 o 
  -1   4   8        5.29       -7.45     26.13 o 
   0   4   8        0.58      -64.46     37.87 o 
   1   4   8       12.20       14.82     45.76 o 
   2   4   8        4.59      -13.45     38.23 o 
   3   4   8        4.32       17.46     50.85 o 
   4   4   8       38.88        4.57     54.52 o 
  -4   5   8        1.57        6.76     44.02 o 
  -3   5   8       52.30       80.08     35.48 o 
  -2   5   8        0.00       25.54     38.04 o 
  -1   5   8       38.66      -17.57     45.60 o 
   0   5   8       22.07       73.18     56.44 o 
   1   5   8      201.99       99.77     79.71 o 
   2   5   8       10.32       24.90     56.14 o 
   3   5   8        6.33      -38.95     21.40 o 
   4   5   8        6.86        8.47     26.86 o 
   5   5   8       41.90       33.69     30.68 o 
  -5   6   8        0.17       29.38     26.91 o 
  -4   6   8       29.19       17.75     21.69 o 
  -3   6   8       35.97       28.88     37.27 o 
  -2   6   8        1.51        5.62     25.96 o 
  -1   6   8        0.28       57.89     44.18 o 
   0   6   8       59.38       80.01     32.91 o 
   1   6   8        0.46      -86.25     53.92 o 
   2   6   8        7.71      -34.47     35.10 o 
   3   6   8       61.32       39.33     44.59 o 
   4   6   8        1.99       33.32     41.74 o 
   5   6   8        1.58       44.85     38.02 o 
   6   6   8      103.94      101.94     36.97 o 
  -6   7   8        0.72       28.99     37.88 o 
  -5   7   8        0.26       20.66     37.60 o 
  -4   7   8        0.08       15.71     38.22 o 
  -3   7   8        0.14      -16.67     32.67 o 
  -2   7   8        4.49       34.96     36.79 o 
  -1   7   8        0.18       36.64     35.37 o 
   0   7   8       53.26       48.71     93.92 o 
   1   7   8       72.54      106.35     46.23 o 
   2   7   8       13.10       -1.16     65.14 o 
   3   7   8        6.24      -10.51     23.45 o 
   4   7   8        0.96       47.44     40.88 o 
   5   7   8        1.15        5.40     39.05 o 
   6   7   8        0.13       32.91     33.84 o 
   7   7   8        2.19       45.02     33.61 o 
  -7   8   8        9.91       29.84     58.50 o 
  -6   8   8       16.96       -4.39     24.26 o 
  -5   8   8       52.36       -3.02     25.91 o 
  -4   8   8        4.48       77.75     29.85 o 
  -3   8   8        2.70       55.57     57.96 o 
  -2   8   8       81.52       -5.31     44.15 o 
  -1   8   8        4.32       12.58     52.27 o 
   0   8   8        8.34       -0.73     62.78 o 
   1   8   8        0.19       17.00     74.50 o 
   2   8   8       22.35       35.87     38.03 o 
   3   8   8       11.72      -62.64     67.32 o 
   4   8   8        0.03       44.42     43.35 o 
   5   8   8        2.41       27.52     47.52 o 
   6   8   8        2.35       56.58     41.73 o 
   7   8   8        6.93      -46.22     39.65 o 
  -6   9   8        4.68      -20.94     28.32 o 
  -5   9   8        2.02      -61.22     46.41 o 
  -4   9   8       53.83       82.32     46.91 o 
  -3   9   8       40.13       37.99     45.16 o 
  -2   9   8        0.80      -18.54     51.32 o 
  -1   9   8        0.01      111.84     49.08 o 
   0   9   8        7.08       57.65     55.38 o 
   1   9   8        6.81      105.84     60.17 o 
   2   9   8        5.66       15.77     57.29 o 
   3   9   8       39.40       17.42     35.49 o 
   4   9   8        5.69       24.41     39.60 o 
   5   9   8       14.66       95.32     52.33 o 
   6   9   8        1.64       24.21     38.00 o 
  -4  10   8        3.37      -80.23     40.11 o 
  -3  10   8        1.47        2.25     53.92 o 
  -2  10   8       13.55       54.47     31.87 o 
  -1  10   8        0.56      -38.24     40.72 o 
   0  10   8       10.82       26.61     97.83 o 
   1  10   8       34.80      174.98     71.83 o 
   2  10   8        1.35      -30.76     34.33 o 
   3  10   8        0.34      -29.88     74.46 o 
   4  10   8        3.61      -32.88     48.35 o 
  -1  11   8        9.78      135.54     84.41 o 
   0  11   8        4.82       19.21     48.95 o 
   1  11   8       18.78       87.27    140.76 o 
                                                 
